# Supplementary material for: The putative prenyltransferase Nus1 is required for filamentation in the human fungal pathogen Candida albicans
Source: G3 (Bethesda). 2024 Jun 14;14(8):jkae124. doi: 10.1093/g3journal/jkae124 (PMC11304969; doi:10.1093/g3journal/jkae124)
Supplement: jkae124_Supplementary_Data [file jkae124_supplementary_data.zip › Table_S1_G3-2024-405140.xlsx]

## Sheet: A
A) All GRACE strains and their associated parameters.
name	common	orf	plate	row	column	feature_name	description	manual hit	growth defect	avg # of fungal units	avg fraction non-filamentous units	candescence hit
"APR1"	"APR1"	orf19.1891	16	F	8	C2_07400C_A	Vacuolar aspartic proteinase; transcript equivalent in yeast-form and mycelial cells but is elevated at lower growth temperatures; upregulated iby human neutrophils; protein enriched in stationary phase; Spider biofilm induced	FALSE	FALSE	176	0.0198864	FALSE
AAH1	AAH1	orf19.2251	17	E	3	C2_06970W_A	Adenine deaminase; purine salvage and nitrogen catabolism; colony morphology-related regulation by Ssn6; Hog1, CO2-induced; chlamydospore formation repressed in C. albicans and C. dubliniensis; rat catheter and F-12/CO2 biofilm induced	FALSE	FALSE	169.5	0.00884956	FALSE
AAP1	AAP1	orf19.2810	12	E	9	C3_03990C_A	Putative amino acid permease; fungal-specific; possibly essential, disruptants not obtained by UAU1 method; Spider biofilm induced	FALSE	FALSE	131	0.00763359	FALSE
AAT21	AAT21	orf19.6287	17	F	8	CR_07620W_A	Putative aspartate aminotransferase; stationary phase enriched protein; Gcn4-regulated; Spider biofilm induced	FALSE	FALSE	154.5	0.0355987	FALSE
ABD1	ABD1	orf19.6716	1	B	10	C3_07710W_A	SAM-dependent RNA methyltransferase; methylates mRNA 5' cap; binds phosphorylated RNA Pol II C-term domain peptide; does not bind mRNA TPase and mRNA GTase (Cet1,Cgt1); functional homolog of S. cerevisiae Abd1; rat catheter biofilm induced	FALSE	FALSE	122.5	0.044898	FALSE
ABZ1	ABZ1	orf19.1291	14	E	6	C4_05290W_A	Ortholog(s) have 4-amino-4-deoxychorismate synthase activity, role in para-aminobenzoic acid biosynthetic process and cytosol, nucleus localization	FALSE	FALSE	149	0.0268456	FALSE
ACC1	ACC1	orf19.7466	29	G	3	CR_00640W_A	Putative acetyl-coenzyme-A carboxylases; regulated by Efg1; amphotericin B repressed; caspofungin repressed; 5'-UTR intron; gene used for strain identification by multilocus sequence typing; Hap43-induced; flow model biofilm repressed	FALSE	FALSE	10	1	FALSE
ACF2	ACF2	orf19.3417	20	B	5	C6_01690W_A	Putative endo-1,3-beta-glucanase; fungal-specific (no human or murine homolog)	FALSE	FALSE	142	0.0176056	FALSE
ACO1	ACO1	orf19.6385	17	E	1	CR_08210C_A	Aconitase; induced in high iron; 2 upstream CCAAT motifs; amino acid starvation (3-AT), amphotericin B, phagocytosis, farnesol induced; Hap43, fluconazole-repressed; Gcn4-regulated; antigenic in infection; flow and Spider biofilm repressed	FALSE	FALSE	89	0.235955	FALSE
ACS2	ACS2	orf19.1064	14	B	10	C1_04290C_A	Acetyl-CoA synthetase; antigenic during human and murine infection; induced by Efg1; macrophage-induced protein; soluble protein in hyphae; gene contains intron; flow model and Spider biofilm repressed	FALSE	FALSE	7	0.785714	FALSE
ACT1	ACT1	orf19.5007	35	A	9	C1_13700W_A	Actin; gene has intron; transcript regulated by growth phase, starvation; at polarized growth site in budding and hyphal cells; required for wild-type Cdc42 localization; unprocessed N terminus; Hap43-induced; Spider biofilm repressed	TRUE	FALSE	6.5	1	FALSE
ADE1	ADE1	orf19.7484	3	F	7	CR_00510C_A	Phosphoribosylaminoimadazole succinocarboxamide synthetase, enzyme of adenine biosynthesis; not induced in GCN response, unlike the S. cerevisiae ortholog; fungal-specific (no human or murine homolog); levels decrease in stationary phase	TRUE	FALSE	89.5	0.888268	TRUE
ADE12	ADE12	orf19.4827	17	C	4	C1_09640W_A	Adenylosuccinate synthase; upregulated in biofilm; decreased expression in hyphae vs yeast-form cells; not induced during GCN response, in contrast to S. cerevisiae ADE12, which is induced by Gcn4p; stationary phase-enriched protein	TRUE	FALSE	12.5	0.88	FALSE
ADE13	ADE13	orf19.3870	17	E	2	CR_06150C_A	Adenylosuccinate lyase; enzyme of adenine biosynthesis; soluble protein in hyphae; not induced during GCN response, in contrast to the S. cerevisiae ortholog; repressed by nitric oxide	TRUE	FALSE	54.5	0.972477	TRUE
ADE2	ADE2	orf19.5906	20	E	4	C3_04520C_A	Phosphoribosylaminoimadazole carboxylase; role in adenine biosynthesis; required for normal growth and virulence in immunosuppressed mouse infection; not induced in GCN response, in contrast to S. cerevisiae ADE2; stationary phase-enriched	TRUE	FALSE	50.5	0.465347	FALSE
ADE4	ADE4	orf19.1233	33	H	5	C1_07710C_A	Putative phosphoribosylpyrophosphate amidotransferase; flucytosine induced	FALSE	FALSE	151.5	0.260726	FALSE
ADE5,7	ADE5,7	orf19.5061	7	A	8	C1_07890C_A	Phosphoribosylamine-glycine ligase and phosphoribosylformylglycinamidine cyclo-ligase; interacts with Vps34p; required for hyphal growth and virulence; flucytosine induced; not induced in GCN response, in contrast to S. cerevisiae ortholog	FALSE	FALSE	210.5	0.118765	FALSE
ADE8	ADE8	orf19.5789	20	D	12	C2_03090C_A	Putative phosphoribosylglycinamide formyl-transferase, enzyme of amino acid biosynthesis pathway; upregulated in biofilm; S. cerevisiae ortholog is Gcn4p regulated; protein enriched in stationary phase yeast-form cultures	FALSE	FALSE	174	0.0689655	FALSE
ADH1	ADH1	orf19.5113	26	C	9	C1_08330C_A	Alcohol dehydrogenase; soluble in hyphae; expression regulated by white-opaque switching; regulated by Ssn6; indued by Mnl1 in weak acid stress; protein enriched in stationary phase yeast cultures; Spider biofilm induced	FALSE	FALSE	151.5	0.00990099	FALSE
ADH5	ADH5	orf19.2608	25	E	1	CR_02070C_A	Putative alcohol dehydrogenase; regulated by white-opaque switch; fluconazole-induced; antigenic in murine infection; regulated by Nrg1, Tup1; Hap43, macrophage repressed, flow model biofilm induced; Spider biofilm induced	FALSE	FALSE	161.5	0.00619195	FALSE
ADK1	ADK1	orf19.3391	21	G	1	C6_01910W_A	Putative adenylate kinase; repressed in hyphae; macrophage-induced protein; adenylate kinase release used as marker for cell lysis; possibly essential (UAU1 method); flow model biofilm induced; rat catheter and Spider biofilm repressed	FALSE	FALSE	163.5	0.0244648	FALSE
ADP1	ADP1	orf19.459	6	H	3	CR_05950C_A	Putative PDR-subfamily ABC transporter; similar to WHITE subfamily proteins; gene used for strain identification by multilocus sequence typing	FALSE	FALSE	153	0	FALSE
ADR1	ADR1	orf19.2752	29	H	6	C4_02500C_A	C2H2 transcription factor; ortholog of S. cerevisiae Adr1 but mutant phenotype suggests a different set of target genes; transposon mutation affects filamentous growth; Spider biofilm induced	FALSE	FALSE	161.5	0.00619195	FALSE
AEP1	AEP1	orf19.102	27	H	3	C6_01000C_A	Ortholog(s) have translation regulator activity, role in regulation of translation and mitochondrion localization	FALSE	FALSE	97.5	0.184615	FALSE
AEP3	AEP3	orf19.7254	33	D	6	C1_14380C_A	Ortholog(s) have role in mRNA metabolic process, mitochondrial translational initiation and extrinsic component of membrane, mitochondrial inner membrane localization	FALSE	FALSE	155.5	0.0836013	FALSE
AFG1	AFG1	orf19.4743	19	F	4	C1_08850C_A	Putative mitochondrial ATPase of the AAA family; similar but not orthologous to S. cerevisiae Afg1; mutant is viable; regulated by Sef1, Sfu1, and Hap43	FALSE	FALSE	146.5	0.00682594	FALSE
AFP99	AFP99	orf19.5862	17	G	3	C3_04200W_A	Protein related to arginases; downregulated upon adherence to polystyrene; regulated by Gcn2p and Gcn4p	FALSE	FALSE	159	0	FALSE
AFT2	AFT2	orf19.2272	26	E	5	C2_07170C_A	Putative Aft domain transcription factor; role in regulation of iron metabolism, oxidative stress, adhesion, hyphal growth, colony morphology, virulence; complements S. cerevisiae aft1 mutation; Spider biofilm induced	FALSE	FALSE	100	0.03	FALSE
AGE1	AGE1	orf19.3050	6	B	5	C1_03480C_A	Putative GTPase activator; induced in low iron; rat catheter biofilm repressed	FALSE	FALSE	149.5	0.00334448	FALSE
AGM1	AGM1	orf19.5013	1	C	6	C1_13760W_A	Phosphoacetylglucosamine mutase (N-acetylglucosamine-phosphate mutase); enzyme of UDP-N-acetylglucosamine (UDP-GlcNAc) biosynthesis	FALSE	FALSE	147	0.0510204	FALSE
AGP2	AGP2	orf19.4679	18	D	4	C4_01100C_A	Amino acid permease; hyphal repressed; white-opaque switch regulated; induced in core caspofungin response, during cell wall regeneration, by flucytosine; regulated by Sef1, Sfu1, and Hap43; rat catheter and Spider biofilm induced	FALSE	FALSE	155.5	0	FALSE
AGP3	AGP3	orf19.3795	13	D	3	C4_04840C_A	Putative serine transporter; possible role in assimilation of sulfur; F-12/CO2 early biofilm induced	FALSE	FALSE	134	0.00373134	FALSE
AHA1	AHA1	orf19.7602	31	F	8	CR_10270C_A	Putative Hsp90p co-chaperone; Hap43-repressed; heavy metal (cadmium) stress-induced; oxidative stress-induced via Cap1; rat catheter biofilm induced; flow model biofilm repressed	FALSE	FALSE	153.5	0.00651466	FALSE
AHP1	AHP1	orf19.2762	21	F	5	C4_02410C_A	Alkyl hydroperoxide reductase; immunogenic; fluconazole-induced; amphotericin B, caspofungin, alkaline repressed; core stress response induced; Ssk1/Nrg1/Tup1/Ssn6/Hog1 regulated; flow model biofilm induced; rat catheter biofilm repressed	FALSE	FALSE	106.5	0.0704225	FALSE
AIM14	AIM14	orf19.867	31	H	9	C2_03530W_A	Ortholog(s) have superoxide-generating NADPH oxidase activity, role in apoptotic process, regulation of actin cytoskeleton organization and perinuclear endoplasmic reticulum, ribosome localization	FALSE	FALSE	172	0.00581395	FALSE
AIP2	AIP2	orf19.300	23	F	10	C3_03040W_A	Putative actin interacting protein; regulated by Gcn4; induced in response to amino acid starvation (3-AT); repressed by elevated CO2; flow model biofilm repressed	FALSE	FALSE	143	0.0314685	FALSE
AKL1	AKL1	orf19.5357	28	E	3	C2_10750C_A	Putative serine/threonine protein kinase; induced during the mating process	FALSE	FALSE	147.5	0.00677966	FALSE
AKR1	AKR1	orf19.4950	21	H	5	C1_13220C_A	Ankyrin-repeat protein; induced by fluphenazine	FALSE	FALSE	150.5	0.0431894	FALSE
ALA1	ALA1	orf19.5746	2	H	11	C6_03720W_A	Alanyl-tRNA synthetase; translational regulation generates cytoplasmic and mitochondrial forms; Gcn4p-regulated; repressed by amino acid starvation (3-AT); translation-related genes downregulated upon phagocytosis by murine macrophages	TRUE	FALSE	69.5	0.913669	TRUE
ALD6	ALD6	orf19.742	18	B	7	C4_05130C_A	Putative aldehyde dehydrogenase; stationary phase enriched protein; expression regulated upon white-opaque switch; rat catheter biofilm induced; rat catheter and Spider biofilm induced	FALSE	FALSE	173.5	0.00288184	FALSE
ALG1	ALG1	orf19.4410	21	B	7	C4_06000W_A	Protein similar to S. cerevisiae Alg1p, a mannosyltransferase involved in N-linked protein glycosylation; likely to be essential for growth, based on an insertional mutagenesis strategy	TRUE	FALSE	155.5	0.562701	FALSE
ALG11	ALG11	orf19.3468	23	B	8	C6_02270C_A	Alpha-1,2-mannosyltransferase; catalyzes sequential addition of 2 terminal alpha 1,2-mannose residues to the Man5GlcNAc2-PP-dolichol intermediate during asparagine-linked glycosylation in the ER; Spider biofilm induced	FALSE	FALSE	123	0.0406504	FALSE
alg13	alg13	orf19.6025	1	F	6	C1_00810W_A	Ortholog(s) have N-acetylglucosaminyldiphosphodolichol N-acetylglucosaminyltransferase activity and role in dolichol-linked oligosaccharide biosynthetic process	FALSE	FALSE	160.5	0.0249221	FALSE
ALG2	ALG2	orf19.1221	1	A	9	C6_04030W_A	Putative mannosyltransferase involved in cell wall mannan biosynthesis; transcription is elevated in chk1, nik1, and sln1 homozygous null mutants	FALSE	FALSE	144	0.0104167	FALSE
ALG7	ALG7	orf19.2187	10	C	7	C2_07940C_A	Protein involved in cell wall mannan biosynthesis; mutation confers hypersensitivity to tunicamycin; transcript elevated in chk1, nik1, and sln1 homozygous null mutants; possibly essential gene, disruptants not obtained by UAU1 method	FALSE	FALSE	7.5	1	FALSE
ALG8	ALG8	orf19.1659	20	H	6	C3_01880W_A	Putative glucosyltransferase involved in cell wall mannan biosynthesis; transcription is elevated in nik1 and sln1 homozygous null mutants, but not in the chk1 null mutant; possibly an essential gene, disruptants not obtained by UAU1 method	FALSE	FALSE	154	0.00649351	FALSE
ALK2	ALK2	orf19.7513	22	A	9	CR_00210W_A	N-Alkane inducible cytochrome P450	FALSE	FALSE	143	0.0874126	FALSE
ALK8	ALK8	orf19.10	21	E	3	CR_07130C_A	Alkane-inducible cytochrome P450; catalyzes hydroxylation of lauric acid to hydroxylauric acid; overproduction causes fluconazole resistance in WT and causes multidrug resistance in a cdr1 cdr2 double mutant; rat catheter biofilm repressed	FALSE	FALSE	115	0.0391304	FALSE
ALO1	ALO1	orf19.7551	14	F	1	CR_09790W_A	D-Arabinono-1,4-lactone oxidase involved in biosynthesis of dehydro-D-arabinono-1,4-lactone, which has a protective role against oxidative damage; plasma membrane-localized;required for full virulence in a mouse model of systemic infection	FALSE	FALSE	144.5	0.00692042	FALSE
ALP1	ALP1	orf19.2337	6	F	5	C1_10800C_A	Cystine transporter; present in pathogenic yeasts (no human or murine homolog); Spider biofilm induced	FALSE	FALSE	152	0.0131579	FALSE
ALR1	ALR1	orf19.1607	2	A	1	C3_02370C_A	Putative transporter of divalent cations; hyphal-induced expression; rat catheter biofilm induced	FALSE	FALSE	63	0.452381	FALSE
AMA1	AMA1	orf19.5954	32	B	10	C3_04870W_A	Ortholog(s) have enzyme activator activity, ubiquitin ligase activator activity	FALSE	FALSE	141	0.0035461	FALSE
AMO1	AMO1	orf19.5784	21	D	6	C2_03120W_A	Putative peroxisomal copper amine oxidase	FALSE	FALSE	123	0.0650407	FALSE
AMO2	AMO2	orf19.3152	22	E	7	C2_06700W_A	Protein similar to A. niger predicted peroxisomal copper amino oxidase; mutation confers hypersensitivity to toxic ergosterol analog; F-12/CO2 early biofilm induced	FALSE	FALSE	138.5	0.137184	FALSE
AOX2	AOX2	orf19.4773	22	G	11	C1_09150W_A	Alternative oxidase; cyanide-resistant respiration; induced by antimycin A, oxidants; growth; Hap43, chlamydospore formation repressed; rat catheter, Spider biofilm induced; regulated in Spider biofilms by Bcr1, Tec1, Ndt80, Brg1	FALSE	FALSE	146.5	0.0511945	FALSE
APA2	APA2	orf19.5630	6	B	3	C6_03410C_A	Putative ATP adenylyltransferase II; regulated by Gcn4; repressed by amino acid starvation (3-AT); induced by prostaglandins; Hap43-repressed; Spider biofilm repressed	FALSE	FALSE	157.5	0.00634921	FALSE
APC1	APC1	orf19.6046	3	A	4	C1_00600W_A	Putative Anaphase-Promoting Complex/Cyclosome subunit; essential for growth; periodic mRNA expression, peak at cell-cycle S/G2 phase	FALSE	FALSE	57.5	0.278261	FALSE
APE3	APE3	orf19.3591	18	D	5	C2_08800C_A	Putative vacuolar aminopeptidase Y,; regulated by Gcn2 and Gcn4; rat catheter and Spider biofilm repressed	FALSE	FALSE	165.5	0.0060423	FALSE
APL6	APL6	orf19.1323	34	F	9	C4_03560W_A	Phosphorylated protein of unknown function; Hap43p-repressed gene	FALSE	FALSE	125.5	0.0398406	FALSE
APM1	APM1	orf19.4036	33	B	4	C5_05400W_A	Ortholog of S. cerevisiae/S. pombe Apm1; a clathrin-associated protein complex (AP-1) subunit; phosphorylated protein; Tn mutation affects filamentous growth; Spider biofilm repressed	FALSE	FALSE	79	0.126582	FALSE
APN1	APN1	orf19.7428	24	F	6	C3_06430W_A	Ortholog of S. cerevisiae Apn1; an AP endonuclease; transcript induced by interaction with macrophages; fungal-specific (no human or murine homolog)	FALSE	FALSE	120.5	0.033195	FALSE
APN2	APN2	orf19.1836	21	A	11	C1_10650W_A	Putative class II abasic (AP) endonuclease; flucytosine induced	FALSE	FALSE	162	0.0154321	FALSE
APS1	APS1	orf19.1012	33	F	7	CR_05310W_A	Ortholog(s) have clathrin binding activity, role in Golgi to vacuole transport, endosomal transport and AP-1 adaptor complex, endosome localization	FALSE	FALSE	98.5	0.137056	FALSE
ARA1	ARA1	orf19.2172	7	D	10	C2_08130W_A	D-Arabinose dehydrogenase; dehydro-D-arabinono-1,4-lactone synthesis; active on D-arabinose, L-fucose, L-xylose, L-galactose; inhibited by metal ions, thiol group-specific reagents; induced on polystyrene adherence; Spider biofilm induced	FALSE	FALSE	161.5	0	FALSE
ARC15	ARC15	orf19.6151	1	B	12	CR_07210W_A	Putative ARP2/3 complex subunit; mutation confers hypersensitivity to cytochalasin D	TRUE	FALSE	26.5	0.867925	TRUE
ARC18	ARC18	orf19.121	6	A	6	C6_01140C_A	Putative ARP2/3 complex subunit; mutation confers hypersensitivity to cytochalasin D	TRUE	FALSE	61.5	0.886179	TRUE
ARC19	ARC19	orf19.3251	9	A	5	CR_01040C_A	Putative ARP2/3 complex subunit; Hap43-induced gene; mutation confers hypersensitivity to cytochalasin D; rat catheter biofilm repressed	TRUE	FALSE	20.5	0.731707	FALSE
ARC35	ARC35	orf19.2437	8	E	4	C1_06080C_A	Putative ARP2/3 complex subunit; shows colony morphology-related gene regulation by Ssn6p; mutation confers hypersensitivity to cytochalasin D	TRUE	FALSE	20.5	0.365854	FALSE
ARC40	ARC40	orf19.3873	7	H	10	CR_06180W_A	Protein similar to S. cerevisiae Arc40; involved in actin filament organization in S. cerevisiae; transposon mutation affects filamentous growth; rat catheter and Spider biofilm repressed	TRUE	FALSE	97	0.876289	TRUE
ARD	ARD	orf19.6322	16	D	1	C6_00150W_A	D-arabitol dehydrogenase, NAD-dependent (ArDH); enzyme of D-arabitol and D-arabinose catabolism; D-arabitol is a marker for active infection in humans; rat catheter and Spider biofilm induced	FALSE	FALSE	163	0.00306748	FALSE
ARE2	ARE2	orf19.2248	21	H	1	C2_06940C_A	Acyl CoA:sterol acyltransferase; uses cholesterol and oleoyl-CoA substrates; protoberberine derivative drug inhibits enzyme activity; ketoconazole-induced; Hap43-repressed; flow model biofilm induced; Spider biofilm induced	FALSE	FALSE	143.5	0.010453	FALSE
ARF1	ARF1	orf19.6447	30	F	6	CR_08700C_A¬†	NA	FALSE	FALSE	96	0.0260417	FALSE
ARF2	ARF2	orf19.5964	4	H	1	C3_04950W_A	Putative ADP-ribosylation factor; mutation confers hypersensitivity to Brefeldin A; Spider biofilm repressed	FALSE	TRUE	11.5	1	FALSE
ARG11	ARG11	orf19.5926	16	B	11	C3_04660C_A	Putative ornithine transporter of the mitochondrial inner membrane; induced during the mating process	FALSE	FALSE	163	0.00613497	FALSE
ARG2	ARG2	orf19.56	19	D	10	C1_05020C_A	Putative enzyme of arginine biosynthesis; transcription of genes of arginine biosynthesis pathway, except for ARG2, is induced upon phagocytosis by macrophage	FALSE	FALSE	147.5	0.00677966	FALSE
ARG3	ARG3	orf19.5610	6	D	8	C6_03230W_A	Putative ornithine carbamoyltransferase; Gcn4-regulated; Hap43-induced; repressed in alkalinizing medium; rat catheter and Spider biofilm induced	FALSE	FALSE	161.5	0.00309598	FALSE
ARG5,6	ARG5,6	orf19.4788	14	B	3	C1_09290C_A	Arginine biosynthetic enzyme; processed in S. cerevisiae into 2 polypeptides with acetylglutamate kinase (Arg6) activity and acetylglutamate-phosphate reductase (Arg5) activity; Gcn4 regulated; alkaline repressed; Spider biofilm induced	FALSE	FALSE	153.5	0	FALSE
ARG8	ARG8	orf19.3770	18	F	4	C4_05070C_A	Putative acetylornithine aminotransferase; Gcn2, Gcn4 regulated; rat catheter biofilm induced; Spider biofilm induced	FALSE	FALSE	123.5	0.137652	FALSE
ARG81	ARG81	orf19.4766	9	C	12	C1_09090C_A	Zn(II)2Cys6 transcription factor; required for utilization of ornithine as a nitrogen source and for wild-type resistance to caffeine; required for yeast cell adherence to silicone substrate	FALSE	FALSE	135	0.0518519	FALSE
ARK1	ARK1	orf19.2605	28	D	8	CR_02040W_A	Putative protein serine/threonine kinase; mutants sensitive to growth on hydrogen peroxide medium	FALSE	FALSE	102.5	0.117073	FALSE
ARL1	ARL1	orf19.4603	27	D	5	C4_01890C_A	Putative GTPase in the late Golgi involved in regulation of polarized growth and secretion; mutation confers dose-dependent sensitivity to Brefeldin A	FALSE	FALSE	143	0.111888	FALSE
ARL3	ARL3	orf19.2297	27	D	9	C1_11190W_A	Putative Ras superfamily GTPase; induced by nitric oxide independent of Yhb1p	FALSE	FALSE	154	0.0227273	FALSE
ARO1	ARO1	orf19.4704	25	B	6	C4_00890W_A	Putative pentafunctional arom enzyme; fungal-specific (no human or murine homolog); Gcn2p-, Gcn4p-regulated	FALSE	TRUE	8	0.8125	FALSE
ARO10	ARO10	orf19.1847	20	A	10	CR_06860C_A	Aromatic decarboxylase; Ehrlich fusel oil pathway of aromatic alcohol biosynthesis; alkaline repressed; protein abundance affected by URA3 expression in CAI-4 strain; Spider biofilm induced	FALSE	FALSE	157.5	0.0126984	FALSE
ARO2	ARO2	orf19.1986	6	B	8	CR_07710W_A	Putative chorismate synthase; fungal-specific (no human or murine homolog); protein level decreased in stationary phase yeast cultures; GlcNAc-induced protein	TRUE	FALSE	23	0.652174	TRUE
ARO3	ARO3	orf19.1517	6	B	10	C2_02030W_A	3-deoxy-D-arabinoheptulosonate-7-phosphate synthase; aromatic amino acid synthesis; GCN-regulated; feedback-inhibited by phe if expressed in S. cerevisiae; decreased in stationary phase; flow model biofilm repressed	FALSE	FALSE	152.5	0.00327869	FALSE
ARO4	ARO4	orf19.4060	19	C	7	C1_05110C_A	3-deoxy-D-arabinoheptulosonate-7-phosphate synthase; aromatic amino acid biosynthesis; GCN-regulated; feedback-inhibited by tyrosine if produced in S. cerevisiae Aro3p and Aro4p catalyze same reaction; protein decreases in stationary phase	FALSE	FALSE	92	0.0380435	FALSE
ARO7	ARO7	orf19.1170	20	B	6	C1_11500C_A	Putative chorismate mutase; fungal-specific (no human or murine homolog); alkaline upregulated	FALSE	FALSE	128	0.117188	FALSE
ARO8	ARO8	orf19.2098	16	D	7	C2_00340C_A	Aromatic transaminase of the Ehrlich fusel oil pathway of aromatic alcohol biosynthesis; Rim101 independent alkaline induction; protein abundance affected by URA3 expression in CAI-4 strain; Gcn4-regulated; stationary phase enriched	FALSE	FALSE	162.5	0.0276923	FALSE
ARO80	ARO80	orf19.3012	5	H	3	C1_03200C_A	Zn(II)2Cys6 transcription factor; transcriptional activator of aromatic amino acid catabolism; regulator of aromatic alcohol biosynthesis via the Ehrlich pathway; mutant is viable	FALSE	FALSE	147.5	0.0237288	FALSE
ARO9	ARO9	orf19.1237	33	H	6	C4_05560C_A	Aromatic transaminase; Ehrlich fusel oil pathway of aromatic alcohol biosynthesis; Rim101-dependent pH-regulation (alkaline induced); Hap43-induced gene	FALSE	FALSE	120	0.0458333	FALSE
ARP1	ARP1	orf19.2641	3	B	10	C5_03380W_A	Putative centractin; induced upon adherence to polystyrene	FALSE	FALSE	82.5	0.0969697	FALSE
ARP2	ARP2	orf19.7292	29	C	5	CR_08950W_A	Component of the Arp2/3 complex; required for virulence, hyphal growth, cell wall/cytoskeleton organization, not for endocytosis; mutation confers hypersensitivity to cytochalasin D; regulated by Gcn2 and Gcn4; Spider biofilm repressed	TRUE	FALSE	24.5	0.959184	TRUE
ARP3	ARP3	orf19.2289	10	E	10	C2_07320W_A	Protein with Myo5p-dependent localization to cortical actin patches at hyphal tip; mutation confers hypersensitivity to cytochalasin D; Spider biofilm repressed	TRUE	FALSE	7	0.928571	FALSE
ARP4	ARP4	orf19.5623	7	G	5	C6_03350C_A	Subunit of the NuA4 histone acetyltransferase complex	FALSE	FALSE	160.5	0.0186916	FALSE
ARP6	ARP6	orf19.4904	30	H	3	C1_10330C_A	Ortholog(s) have nucleosome binding activity, role in chromatin silencing at telomere, histone exchange and Swr1 complex, cytoplasm, nuclear chromosome, telomeric region, nuclear periphery localization	FALSE	FALSE	101	0.0247525	FALSE
ARP9	ARP9	orf19.2507	15	G	5	C3_01030W_A	Protein similar to S. cerevisiae Arp3p, a component of the Arp2/3 complex involved in actin-dependent processes; likely to be essential for growth, based on an insertional mutagenesis strategy	FALSE	FALSE	129.5	0.208494	FALSE
ARR3	ARR3	orf19.3122	24	A	5	C4_06890W_A	Ortholog of S. cerevisiae Arr3; arsenite transporter of the plasma membrane required for resistance to arsenic compounds; benomyl-induced; Gcn4-regulated; Hap43-repressed; mutant is viable; Spider biofilm induced	FALSE	FALSE	142.5	0.0175439	FALSE
ARV1	ARV1	orf19.5931	34	F	4	C3_04710W_A	NA	FALSE	FALSE	99	0.020202	FALSE
ASA1	ASA1	orf19.5596	26	G	10	C6_03110C_A	Ortholog(s) have ASTRA complex localization	FALSE	FALSE	139	0.00359712	FALSE
ASE1	ASE1	orf19.7377	13	E	5	C3_05960W_A	Putative microtubule-associated protein; member of conserved Mcm1p regulon; periodic mRNA expression, peak at cell-cycle G2/M phase	FALSE	FALSE	93.5	0.0106952	FALSE
ASF1	ASF1	orf19.3715	6	D	12	CR_07860C_A	Protein similar to S. cerevisiae Asf1p, a chromatin assembly complex component; likely to be essential for growth, based on an insertional mutagenesis strategy	FALSE	FALSE	158.5	0.0315457	FALSE
ASG1	ASG1	orf19.166	13	C	6	CR_02560C_A	Gal4p family zinc-finger transcription factor with similarity to S. cerevisiae Asg1p	FALSE	FALSE	128.5	0.0077821	FALSE
ASH1	ASH1	orf19.5343	30	E	6	C2_10660W_A	GATA-like transcription factor; localizes to daughter cell, hyphal tip cell nuclei; mRNA localization mediated by She3; required for WT virulence and filamentous growth on solid media; Ras1 repressed in yeast, Cyr1 repressed yeast, hyphae	FALSE	FALSE	86	0.0406977	FALSE
ASH2	ASH2	orf19.3964	25	D	8	C5_04780W_A	Ortholog(s) have histone methyltransferase activity (H3-K4 specific) activity	FALSE	FALSE	120.5	0.0165975	FALSE
ATC1	ATC1	orf19.6214	18	C	10	C1_06940C_A	Cell wall acid trehalase; catalyzes hydrolysis of the disaccharide trehalose; similar to S. cerevisiae vacuolar acid trehalase (Ath1p); Hap43p-repressed gene	FALSE	FALSE	157.5	0.00634921	FALSE
ATE1	ATE1	orf19.2110	33	C	10	C2_00230W_A	Ortholog(s) have arginyltransferase activity, role in protein arginylation and cytoplasm localization	FALSE	FALSE	148.5	0.030303	FALSE
ATG15	ATG15	orf19.3412	24	H	9	C6_01740C_A	Putative lipase; fungal-specific (no human or murine homolog); Hap43p-repressed gene	FALSE	FALSE	137	0.0291971	FALSE
ATG18	ATG18	orf19.6064	31	H	5	C1_00430W_A	Ortholog(s) have phosphatidylinositol-3,5-bisphosphate binding, ubiquitin binding activity	FALSE	FALSE	142	0.0211268	FALSE
ATG21	ATG21	orf19.3030	31	H	7	C1_03330C_A	Ortholog(s) have phosphatidylinositol-3,5-bisphosphate binding activity	FALSE	FALSE	147.5	0.020339	FALSE
ATG4	ATG4	orf19.2401	31	H	8	CR_03220C_A	Ortholog(s) have Atg8-specific protease activity	FALSE	FALSE	151	0.013245	FALSE
ATG8	ATG8	orf19.2480.1	31	F	6	C1_05700W_A	Putative autophagosome protein; macrophage/pseudohyphal-repressed; alternatively spliced intron in 5' UTR; Spider biofilm induced	FALSE	FALSE	137.5	0.0218182	FALSE
ATM1	ATM1	orf19.1077	2	A	4	C6_04210C_A	Member of MDR subfamily of ABC family; ortholog of S. cerevisiae ABC transporter, Atm1; induced in low iron; induced by nitric oxide independent of Yhb1	FALSE	FALSE	116	0.0387931	FALSE
ATO1	ATO1	orf19.6169	16	C	1	C3_00920W_A	Putative fungal-specific transmembrane protein; induced by Rgt1; Spider biofilm induced	FALSE	FALSE	164	0.00914634	FALSE
ATO10	ATO10	orf19.3263	5	D	2	CR_00930W_A	Putative fungal-specific transmembrane protein; rat catheter and Spider biofilm induced	FALSE	FALSE	144.5	0.0415225	FALSE
ATO2	ATO2	orf19.2496	19	G	12	C3_00930W_A	Putative fungal-specific transmembrane protein; fluconazole repressed, Hap43-repressed; flow model biofilm induced; Spider biofilm induced	FALSE	FALSE	151	0.00662252	FALSE
ATO6	ATO6	orf19.6995	12	D	8	C3_05600W_A	Putative fungal-specific transmembrane protein	FALSE	FALSE	117	0.0384615	FALSE
ATP1	ATP1	orf19.6854	34	G	6	C1_04610W_A	ATP synthase alpha subunit; antigenic in human/mouse; at hyphal surface; ciclopirox, ketocozole, flucytosine induced; Efg1, caspofungin repressed; may be essential; sumoylation target; statiory phase-enriched; Spider biofilm repressed	TRUE	FALSE	85.5	0.736842	TRUE
ATP16	ATP16	orf19.7678	4	E	1	CR_10850C_A	Subunit of the mitochondrial F1F0 ATP synthase; sumoylation target; protein newly produced during adaptation to the serum; Spider biofilm repressed	TRUE	FALSE	89.5	0.614525	TRUE
ATP20	ATP20	orf19.3757	26	B	8	C1_12590W_A	Putative mitochondrial ATP synthase; shows colony morphology-related gene regulation by Ssn6p; flucytosine induced; caspofungin repressed; macrophage/pseudohyphal-induced	FALSE	FALSE	139.5	0.0143369	FALSE
ATP25	ATP25	orf19.2387	27	H	7	CR_03350C_A	Putative tRNA-Pro synthetase; genes encoding ribosomal subunits, translation factors, and tRNA synthetases are downregulated upon phagocytosis by murine macrophage	FALSE	FALSE	128	0.121094	FALSE
ATP7	ATP7	orf19.2785	26	B	9	C1_07600W_A	Putative subunit of the F1F0-ATPase complex; colony morphology-related gene regulation by Ssn6; farnesol, macrophage-downregulated protein abundance; protein present in exponential and stationary yeast growth phases; Hap43-induced	FALSE	FALSE	132	0.534091	FALSE
AUR1	AUR1	orf19.1945	10	C	2	C5_01240W_A	Inositolphosphorylceramide (IPC) synthase; catalyzes the key step in sphingolipid biosynthesis; antifungal drug target; flow model biofilm induced; Spider biofilm induced	TRUE	FALSE	28.5	0.649123	TRUE
AVT1	AVT1	orf19.5496	20	C	8	C2_06330C_A	Putative vacuolar transporter; promoter bound by a1p and alpha2p by ChIP-chip analysis	FALSE	FALSE	152	0	FALSE
AXL1	AXL1	orf19.7342	29	F	7	CR_09470W_A	Putative endoprotease; induced by alpha factor; transcript is upregulated in an RHE model of oral candidiasis and in clinical isolates from HIV+ patients with oral candidiasis	FALSE	FALSE	169.5	0.00884956	FALSE
AXL2	AXL2	orf19.5292	13	D	9	C4_04170C_A	Ortholog of S. cerevisiae Axl2; a plasma membrane protein involved in determination of budding pattern; O-glycosylated by Pmt4; mutant is viable	FALSE	FALSE	120.5	0.0165975	FALSE
AYR1	AYR1	orf19.6167	20	D	2	C3_00900C_A	Putative oxidoreductase; transcriptionally induced by interaction with macrophage; rat catheter biofilm repressed	FALSE	FALSE	136	0.0147059	FALSE
AYR2	AYR2	orf19.5615	19	E	10	C6_03270C_A	Putative NADPH-dependent 1-acyl dihydroxyacetone phosphate reductase; shows colony morphology-related gene regulation by Ssn6p	FALSE	FALSE	136.5	0.010989	FALSE
BAS1	BAS1	orf19.3809	30	C	7	C4_04730W_A	Putative Myb-like transcription factor; ortholog S. cerevisiae Bas1, a regulator of purine biosynthetic genes; mutant exhibits adenine auxotrophy and abnormal colony morphology	FALSE	FALSE	114.5	0.135371	FALSE
BAT2	BAT2	orf19.797	29	F	11	C2_04230W_A	Putative branched chain amino acid aminotransferase; regulated by Gcn4, Gcn2; induced in response to amino acid starvation (3-aminotriazole treatment); early-stage flow model biofilm formation	FALSE	FALSE	167.5	0.00298507	FALSE
BAT22	BAT22	orf19.6994	7	A	11	C3_05590C_A	Putative branched chain amino acid aminotransferase; regulated by Gcn4p; induced by farnesol treatment, GlcNAc, amino acid starvation (3-aminotriazole treatment); present in exponential and stationary growth phase yeast cultures	FALSE	FALSE	133	0	FALSE
BBC1	BBC1	orf19.2791	20	A	1	C1_07540C_A	Putative SH3-domain-containing protein	FALSE	FALSE	111.5	0.0896861	FALSE
BCK1	BCK1	orf19.5162	28	E	10	C7_02990W_A	Ortholog of S. cerevisiae Bck1; MAP kinase kinase kinase of cell integrity pathway; mutant is hypersensitive to caspofungin	FALSE	FALSE	137.5	0.0254545	FALSE
BCR1	BCR1	orf19.723	23	B	10	CR_06440C_A	Transcription factor; regulates a/alpha biofilm formation, matrix, cell-surface-associated genes; confers adherence, impermeability, impenetrability, fluconazole resistance; Tup1/Tec1/Mnl1-regulated; mRNA binds She3; Spider biofilm induced	FALSE	FALSE	157	0.0636943	FALSE
BCY1	BCY1	orf19.2014	34	B	3	C2_01110C_A	Protein kise A regulatory subunit; involved in regulation of filamentation, phenotypic switching and mating; required for nuclear localization of Tpk1; physically interacts with Tpk1; apoptosis-regulated	FALSE	FALSE	129	0.0271318	FALSE
BDF1	BDF1	orf19.978	6	C	2	C5_00200C_A	Bromodomain transcription factor; repressed upon adherence to polystyrene; reduced mRNA abundance detected in null mutant; macrophage/pseudohyphal-repressed; possibly essential, disruptants not obtained by UAU1 method	FALSE	FALSE	42	0.5	FALSE
BEM3	BEM3	orf19.2771	18	F	6	C4_02310W_A	Putative GTPase-activating protein (GAP) for Rho-type GTPase Cdc42p; involved in cell signaling pathways that control cell polarity; similar to S. cerevisiae Bem3p	FALSE	FALSE	136.5	0.018315	FALSE
BET2	BET2	orf19.7563	11	C	7	CR_09890C_A	Putative Type II geranylgeranyltransferase beta subunit; transcript regulated by Mig1	TRUE	FALSE	10	1	FALSE
BFR1	BFR1	orf19.4560	19	H	9	C4_02270C_A	Protein involved in the maintenance of normal ploidy; S. cerevisiae ortholog cofers Brefeldin A resistance; stationary phase enriched protein; Spider biofilm repressed	FALSE	FALSE	139	0.00719424	FALSE
BGL22	BGL22	orf19.7339	22	A	7	CR_09420C_A	Putative glucanase; induced during cell wall regeneration	FALSE	FALSE	142.5	0.0421053	FALSE
BIG1	BIG1	orf19.2334	22	B	5	C1_10830W_A	Endoplasmic reticulum (ER) protein; ortholog of S. cerevisiae Big1; required for beta-1,6-glucan synthesis, filamentation, adhesion, and virulence; rat catheter biofilm repressed	FALSE	FALSE	78.5	0.0700637	FALSE
BIO32	BIO32	orf19.3567	16	F	3	C2_05360C_A	Putative class III aminotransferase with a predicted role in biotin biosynthesis; Spider biofilm induced	FALSE	FALSE	177	0.0282486	FALSE
BIR1	BIR1	orf19.643	27	F	5	CR_05100W_A	Ortholog(s) have role in apoptotic process, mitotic spindle assembly checkpoint, mitotic spindle elongation, sister chromatid biorientation	FALSE	FALSE	137.5	0.0436364	FALSE
BLM3	BLM3	orf19.2182	14	D	8	C2_08010W_A	Putative proteasome activator; binds core proteasome and stimulates proteasome-mediated protein degradation by inducing gate opening; ortholog of S. cerevisiae Blm10; transcript regulated by Nrg1 and Mig1	FALSE	FALSE	164	0.0121951	FALSE
BMH2	BMH2	orf19.3014	35	C	5	C1_03220C_A	Sole 14-3-3 protein in C. albicans; role in hyphal growth; possibly regulated by host interaction; localizes to yeast-form cell surface, not hyphae; alternatively spliced 5' UTR intron; Spider biofilm repressed	FALSE	FALSE	119.5	0.669456	TRUE
BMS1	BMS1	orf19.2504	1	F	9	C3_01000W_A	Putative GTPase; Hap43-induced gene; mutation confers resistance to 5-fluorocytosine (5-FC); flucytosine induced; repressed by prostaglandins; Spider biofilm induced	FALSE	FALSE	50	0.17	FALSE
BMT3	BMT3	orf19.3282	5	E	8	CR_00740C_A	Beta-mannosyltransferase; adds 2nd beta-mannose to the acid-stable fraction of cell wall phosphopeptidomannan, elongation of beta-mannose chains on the phosphopeptidomannan acid-labile fraction; Hap43-induced; Spider biofilm induced	FALSE	FALSE	97	0.0876289	FALSE
BNA4	BNA4	orf19.5443	32	E	2	C3_00260C_A	Putative kynurenine 3-monooxygenase, involved in NAD biosynthesis; transposon mutation affects filamentous growth; Hap43p-repressed gene; oral infection upregulated; mutants have reduced capacity to damage oral epithelial cells	FALSE	FALSE	125	0.028	FALSE
BNI1	BNI1	orf19.4927	5	A	3	C1_12960C_A	Formin; role in cytoskeletal organization, cell polarity; role in systemic virulence in mouse; cell-cycle regulated localization to site of polarized growth, bud neck; localizes to Spitzenkorper of hyphae, minor localization at septum	FALSE	FALSE	145.5	0.106529	FALSE
BOI2	BOI2	orf19.3230	21	F	11	CR_01240C_A	Putative SH3-domain-containing protein; mutation confers hypersensitivity to toxic ergosterol analog; Spider biofilm induced	FALSE	FALSE	144	0.0763889	FALSE
BRE1	BRE1	orf19.976	31	C	4	C5_00210C_A	Putative transcription factor with C3HC4 zinc finger DNA-binding motif; similar to S. cerevisiae Bre1p; transposon mutation affects filamentous growth	FALSE	FALSE	140	0.0392857	FALSE
BRF1	BRF1	orf19.6649	7	H	6	CR_05650W_A	Component of the general transcription factor for RNA polymerase III (TFIIIB); possibly an essential gene, disruptants not obtained by UAU1 method	FALSE	FALSE	99	0.338384	FALSE
BRN1	BRN1	orf19.1251	22	E	2	C4_05660C_A	Putative condensin complex subunit; cell-cycle regulated periodic mRNA expression	FALSE	FALSE	77	0.136364	FALSE
BST1	BST1	orf19.1053	34	D	12	C1_04190C_A	Inositol deacylase involved in attachment of GPI-anchored proteins to cell wall; required for host invasion and immune escape	FALSE	FALSE	154	0.0324675	FALSE
BUB1	BUB1	orf19.2678	3	G	4	C4_03120C_A	Putative cell cycle checkpoint kinase; mutation confers increased sensitivity to nocodazole	FALSE	FALSE	107.5	0.0744186	FALSE
BUB2	BUB2	orf19.5827	23	B	12	C2_02780C_A	Ortholog(s) have GTPase activator activity, role in mitotic spindle orientation checkpoint, negative regulation of septation initiation signaling cascade and cytosol, mitotic spindle pole body, nucleus localization	FALSE	FALSE	96	0.0520833	FALSE
BUB3	BUB3	orf19.2655	3	G	3	C5_03240W_A	Protein similar to S. cerevisiae Bub3; a kinetochore checkpoint component; induced by hydroxyurea treatment; flow model biofilm induced; Spider biofilm induced	FALSE	FALSE	158.5	0.0473186	FALSE
BUD14	BUD14	orf19.3555	21	A	9	C2_05260W_A	Putative SH3-domain-containing protein; predicted role in bud-site selection; Spider biofilm induced	FALSE	FALSE	149	0.0369128	FALSE
BUD23	BUD23	orf19.1966	6	G	12	C5_01060C_A	Putative methyltransferase; Hap43-induced; repressed by prostaglandins	FALSE	FALSE	169	0.14497	FALSE
BUD31	BUD31	orf19.4855	20	G	11	C1_09880C_A	Bud31 ortholog; not subject to mating-type regulation, in contrast to S. cerevisiae Bud31 which has a role in specifying the bud site; Spider biofilm induced	FALSE	FALSE	161	0	FALSE
BUD6	BUD6	orf19.5087	4	A	11	C1_08120W_A	Protein required for Spitzenkorper formation in hyphal cells (wild-type localization of Mlc1p to the Spitzenkorper); localizes to polarisome	FALSE	FALSE	128	0.257812	FALSE
BUD7	BUD7	orf19.1112	25	D	5	C5_03820C_A	Ortholog(s) have role in Golgi to plasma membrane transport, fungal-type cell wall chitin biosynthetic process and cell division site, clathrin-coated vesicle, cytosol, exomer complex, nucleus, ribosome localization	FALSE	FALSE	126.5	0.0316206	FALSE
BUR2	BUR2	orf19.4284	28	E	12	C5_02670W_A	Protein with similarity to S. cerevisiae Bur2p, contains a cyclin domain; not required for wild-type hyphal growth, adherence to buccal epithelial cells, or virulence in mouse systemic infection	FALSE	FALSE	147.5	0.0237288	FALSE
BYE1	BYE1	orf19.4278	31	C	7	C5_02620C_A	Ortholog(s) have chromatin binding, methylated histone binding activity and role in negative regulation of transcription by RNA polymerase II	FALSE	FALSE	140.5	0.0177936	FALSE
BZZ1	BZZ1	orf19.1699	18	H	4	C3_01500C_A	Protein similar to S. cerevisiae Bzz1p, which is an SH3 domain protein involved in the regulation of actin polymerization	FALSE	FALSE	159	0	FALSE
C1_00210C_A	NA	orf19.6082	8	H	7	C1_00210C_A	Ortholog(s) have unfolded protein binding activity, role in protein folding, protein localization to cell surface and integral to endoplasmic reticulum membrane, mitochondrial outer membrane localization	FALSE	FALSE	165	0.030303	FALSE
C1_00330C_A	NA	orf19.6075	3	A	7	C1_00330C_A	Putative CCR4-Not complex transcription factor; ortholog of S. cerevisiae Cdc36; Hap43-repressed gene	FALSE	FALSE	92.5	0.162162	FALSE
C1_00380C_A	NA	orf19.6071	5	C	10	C1_00380C_A	Ortholog(s) have peptide alpha-N-acetyltransferase activity, role in N-terminal peptidyl-methionine acetylation, cytoskeleton organization, mitochondrion inheritance and NatB complex localization	FALSE	FALSE	106.5	0.150235	FALSE
C1_00470C_A	NA	orf19.6061	19	H	5	C1_00470C_A	Ortholog(s) have role in N-acylethanolamine metabolic process, N-acylphosphatidylethanolamine metabolic process and integral to mitochondrial inner membrane localization	FALSE	FALSE	167	0.00598802	FALSE
C1_00510W_A	NA	orf19.6057	18	F	1	C1_00510W_A	Ortholog(s) have 3-methyl-2-oxobutanoate hydroxymethyltransferase activity, role in pantothenate biosynthetic process, respiratory chain complex IV assembly and mitochondrion localization	TRUE	FALSE	28	0.803571	TRUE
C1_00530C_A	NA	orf19.6055	3	E	9	C1_00530C_A	Ortholog of C. dubliniensis CD36 : Cd36_00460, C. parapsilosis CDC317 : CPAR2_800010, Candida tenuis NRRL Y-1498 : CANTEDRAFT_125085 and Debaryomyces hansenii CBS767 : DEHA2D09086g	FALSE	FALSE	117	0.0726496	FALSE
C1_00540C_A	NA	orf19.6054	27	A	12	C1_00540C_A	Protein with a Bul1 domain; binds the ubiquitin ligase Rsp5 and is involved in intracellular trafficking of a general amino acid permease Gap1; repressed in an azole-resistant strain overexpressing MDR1; Spider biofilm induced	FALSE	FALSE	158	0.00316456	FALSE
C1_00610W_A	NA	orf19.6045	16	D	8	C1_00610W_A	Putative phosphatidylserine decarboxylase; involved in phosphatidylethanolamine; Spider biofilm repressed	FALSE	FALSE	178	0.0224719	FALSE
C1_00630W_A	NA	orf19.6043	18	E	3	C1_00630W_A	Ortholog(s) have mitochondrial membrane localization	FALSE	FALSE	138	0.0217391	FALSE
C1_00660C_A	NA	orf19.6039	14	H	11	C1_00660C_A	Ortholog(s) have SNAP receptor activity and role in ER to Golgi vesicle-mediated transport, Golgi organization, intra-Golgi vesicle-mediated transport, vesicle fusion with Golgi apparatus	TRUE	FALSE	7.5	0.733333	FALSE
C1_00670C_A	NA	orf19.6038	29	H	1	C1_00670C_A	Predicted Zn(II)2Cys6 transcription factor; has similarity to S. cerevisiae Uga3, a transcription factor involved in the regulation of gamma-aminobutyrate metabolism genes; rat catheter biofilm induced	FALSE	FALSE	154.5	0.00647249	FALSE
C1_00700W_A	NA	orf19.6035	5	G	6	C1_00700W_A	Protein of unknown function; repressed by nitric oxide	FALSE	FALSE	149.5	0.458194	FALSE
C1_00860W_A	NA	orf19.6020	20	B	11	C1_00860W_A	Ortholog(s) have Atg8 ligase activity and role in C-terminal protein lipidation, CVT pathway, autophagic vacuole assembly, cellular response to nitrogen starvation, mitochondrion degradation, piecemeal microautophagy of nucleus	FALSE	FALSE	138.5	0.0144404	FALSE
C1_00920W_A	NA	orf19.6012	23	F	9	C1_00920W_A	Ortholog(s) have cell division site, cell tip, cytosol localization	FALSE	FALSE	147.5	0.0813559	FALSE
C1_01010W_A	NA	orf19.3290	21	C	12	C1_01010W_A	Plasma membrane-localized protein; repressed by nitric oxide; Hap43p-repressed gene	FALSE	FALSE	149.5	0.0133779	FALSE
C1_01040W_A	NA	orf19.3292	7	E	7	C1_01040W_A	Ortholog(s) have peptide-methionine (R)-S-oxide reductase activity, role in cellular response to oxidative stress and cytosol, mitochondrion, nucleus localization	FALSE	FALSE	176.5	0.01983	FALSE
C1_01050C_A	NA	orf19.3293	22	E	1	C1_01050C_A	Putative enoyl reductase involved in very long chain fatty acid elongation; possibly an essential gene, disruptants not obtained by UAU1 method	FALSE	FALSE	76.5	0.228758	FALSE
C1_01070C_A	NA	orf19.3295	27	B	1	C1_01070C_A	Has domain(s) with predicted role in cell division, chromosome segregation and MIS12/MIND type complex localization	FALSE	FALSE	16	0.34375	FALSE
C1_01080W_A	NA	orf19.3296	33	D	12	C1_01080W_A	Ortholog of C. dubliniensis CD36 : Cd36_01020, C. parapsilosis CDC317 : CPAR2_110130, Candida tenuis NRRL Y-1498 : CANTEDRAFT_93515 and Debaryomyces hansenii CBS767 : DEHA2D14542g	FALSE	FALSE	134.5	0.00743494	FALSE
C1_01130W_A	NA	orf19.3301	2	B	8	C1_01130W_A	Putative ubiquitin ligase complex component; induced by heavy metal (cadmium) stress; Hog1-induced; transcript induced by Mnl1p under weak acid stress; flow model biofilm induced; Spider biofilm induced	FALSE	FALSE	163	0.0705521	FALSE
C1_01140C_A	NA	orf19.3302	12	G	7	C1_01140C_A	Putative type-1 protein phosphatase targeting subunit; transcript repressed by yeast-hyphal switch; transcript induced by Mnl1p under weak acid stress; flow model biofilm induced	FALSE	FALSE	149	0.0100671	FALSE
C1_01160C_A	NA	orf19.3304	12	B	12	C1_01160C_A	Exosome non-catalytic core component; involved in 3'-5' RNA processing and degradation in the nucleus and cytoplasm; Spider biofilm induced	FALSE	FALSE	142.5	0.101754	FALSE
C1_01190C_A	NA	orf19.3307	16	G	8	C1_01190C_A	Flavin-containing monooxygenase; catalyzes oxidation of biological thiols to maintain the ER redox buffer ratio for correct folding of disulfide-bonded proteins; Spider biofilm repressed	FALSE	FALSE	159.5	0.0031348	FALSE
C1_01260C_A	NA	orf19.3314	15	H	6	C1_01260C_A	Ortholog(s) have role in ER to Golgi vesicle-mediated transport and TRAPP complex, cytosol, nucleus localization	FALSE	FALSE	166	0.35241	FALSE
C1_01270W_A	NA	orf19.3315	30	F	11	C1_01270W_A	Protein required for normal filamentous growth; induced during the mating process; mRNA binds She3; activates transcription in 1-hybrid assay in S. cerevisiae	FALSE	FALSE	109.5	0.0273973	FALSE
C1_01300W_A	NA	orf19.3319	24	A	7	C1_01300W_A	Putative thioredoxin; Spider biofilm repressed	FALSE	FALSE	134	0.0373134	FALSE
C1_01360C_A	NA	orf19.3325	6	G	1	C1_01360C_A	Putative glycogen synthesis initiator; regulated by Efg1 and Efh1; Hog1-repressed; colony morphology-related gene regulation by Ssn6; induced by prostaglandins; flow model biofilm induced	FALSE	FALSE	160.5	0.00623053	FALSE
C1_01400C_A	NA	orf19.3329	22	F	5	C1_01400C_A	Ortholog(s) have sphingosine-1-phosphate phosphatase activity, role in calcium-mediated signaling and endoplasmic reticulum localization	FALSE	TRUE	4.5	1	FALSE
C1_01470W_A	NA	orf19.3333	11	A	10	C1_01470W_A	Ortholog(s) have poly(A) RNA binding activity, role in mRNA polyadenylation, poly(A)+ mRNA export from nucleus, regulation of mRNA stability and cytoplasm, nucleus localization	FALSE	FALSE	137	0.0437956	FALSE
C1_01490W_A	NA	orf19.3335	27	B	3	C1_01490W_A	Plasma membrane protein of unknown function; colony morphology-related gene regulation by Ssn6; repressed by nitric oxide	FALSE	FALSE	150.5	0.00996678	FALSE
C1_01530C_A	NA	orf19.3341	2	A	5	C1_01530C_A	Putative tRNA-Arg synthetase; essential; genes encoding ribosomal subunits, translation factors, and tRNA synthetases are downregulated upon phagocytosis by murine macrophage; downregulated by growth in the mouse cecum	TRUE	FALSE	95.5	0.219895	FALSE
C1_01580W_A	NA	orf19.3348	13	C	10	C1_01580W_A	Ortholog(s) have structural constituent of ribosome activity and mitochondrial large ribosomal subunit localization	FALSE	FALSE	141.5	0.187279	FALSE
C1_01590C_A	NA	orf19.3349	11	G	2	C1_01590C_A	Putative RNA polymerase II subunit B150; heterozygous null mutant exhibits resistance to parnafungin in the C. albicans fitness test	FALSE	FALSE	64	0.25	FALSE
C1_01620C_A	NA	orf19.3352	13	G	9	C1_01620C_A	Has domain(s) with predicted oxidoreductase activity and role in metabolic process	FALSE	FALSE	143	0.034965	FALSE
C1_01630W_A	NA	orf19.3353	26	C	3	C1_01630W_A	Protein similar to a mitochondrial complex I intermediate-associated protein; fluconazole-repressed; Spider biofilm induced; rat catheter biofilm repressed	FALSE	FALSE	119	0.0210084	FALSE
C1_01820C_A	NA	orf19.4542	10	A	1	C1_01820C_A	Ortholog(s) have cyclin-dependent protein serine/threonine kinase inhibitor activity and role in phosphorylation of RNA polymerase II C-terminal domain, regulation of mitotic cell cycle, transcription from RNA polymerase II promoter	FALSE	FALSE	170	0.0617647	FALSE
C1_01850C_A	NA	orf19.4538	14	C	10	C1_01850C_A	Ortholog(s) have mRNA binding, protein heterodimerization activity, role in mRNA cleavage, mRNA polyadenylation and U2 snRNP, mRNA cleavage factor complex localization	FALSE	FALSE	76.5	0.379085	FALSE
C1_01890C_A	NA	orf19.4534	7	D	11	C1_01890C_A	Putative UBX-domain (ubiquitin-regulatory domain) protein; macrophage-downregulated gene	FALSE	FALSE	134	0	FALSE
C1_01950C_A	NA	orf19.4528	3	D	11	C1_01950C_A	Ortholog(s) have role in vacuolar protein processing and endoplasmic reticulum localization	FALSE	FALSE	130	0.0461538	FALSE
C1_02000W_A	NA	orf19.4525	4	D	3	C1_02000W_A	Ortholog(s) have endoplasmic reticulum, nuclear pore localization	FALSE	FALSE	135	0.0481481	FALSE
C1_02160W_A	NA	orf19.3673	15	F	1	C1_02160W_A	Ortholog(s) have Rab guanyl-nucleotide exchange factor activity, role in ER to Golgi vesicle-mediated transport, chromosome organization and TRAPP complex, cytosol, nucleus localization	TRUE	FALSE	41.5	0.927711	TRUE
C1_02220C_A	NA	orf19.3679	23	G	6	C1_02220C_A	Putative protein of unknown function; stationary phase enriched protein	FALSE	FALSE	143	0.020979	FALSE
C1_02240W_A	NA	orf19.3681	7	F	9	C1_02240W_A	Ortholog(s) have Ran guanyl-nucleotide exchange factor activity, protein transporter activity	FALSE	FALSE	26	0.711538	TRUE
C1_02290C_A	NA	orf19.3686	24	E	5	C1_02290C_A	Ortholog(s) have protein domain specific binding activity, role in mitochondrial proton-transporting ATP synthase complex assembly and mitochondrion localization	FALSE	FALSE	111.5	0.0403587	FALSE
C1_02320C_A	NA	orf19.3689	20	C	1	C1_02320C_A	Putative protein similar to 6-phosphofructo-2-kinase/fructose-2,6-bisphosphatase; expression downregulated in an ssr1 null mutant	FALSE	FALSE	143	0.020979	FALSE
C1_02390W_A	NA	orf19.2926	23	D	7	C1_02390W_A	Putative nuclease required for DNA single- and double-strand break repair; rat catheter biofilm induced	FALSE	FALSE	153	0.0522876	FALSE
C1_02430C_A	NA	orf19.2930	13	H	10	C1_02430C_A	Predicted translation initiation factor; role in translational initiation; Spider biofilm repressed	FALSE	FALSE	147	0	FALSE
C1_02450C_A	NA	orf19.2934	5	B	4	C1_02450C_A	Similar to S. cerevisiae Bud20; predicted role in cellular bud site selection; rat catheter and Spider biofilm induced	FALSE	FALSE	117.5	0.148936	FALSE
C1_02500W_A	NA	orf19.2939	14	F	9	C1_02500W_A	Ortholog(s) have mitochondrion localization	FALSE	FALSE	133	0.0075188	FALSE
C1_02510W_A	NA	orf19.2940	18	H	12	C1_02510W_A	Putative v-SNARE of the endoplasmic reticulum membrane; possibly an essential gene, disruptants not obtained by UAU1 method	FALSE	FALSE	153	0	FALSE
C1_02510W_A	NA	orf19.2940	25	F	2	C1_02510W_A	Putative v-SNARE of the endoplasmic reticulum membrane; possibly an essential gene, disruptants not obtained by UAU1 method	TRUE	FALSE	58.5	0.769231	TRUE
C1_02650W_A	NA	orf19.2954	26	C	2	C1_02650W_A	Protein of unknown function; Hap43-repressed gene; repressed by nitric oxide	FALSE	FALSE	118.5	0.383966	FALSE
C1_02680C_A	NA	orf19.2958	4	B	5	C1_02680C_A	Planktonic growth-induced gene	FALSE	FALSE	34	0.176471	FALSE
C1_02720W_A	NA	orf19.2961	5	G	8	C1_02720W_A	Putative transcription factor with zinc finger DNA-binding motif	FALSE	FALSE	118	0.127119	FALSE
C1_02750C_A	NA	orf19.2964	18	D	11	C1_02750C_A	Ortholog(s) have DNA translocase activity	FALSE	FALSE	162.5	0.04	FALSE
C1_02760W_A	NA	orf19.2965	6	H	10	C1_02760W_A	Putative guanyl-nucleotide exchange factor; Spider biofilm repressed	FALSE	FALSE	154	0.00324675	FALSE
C1_02780W_A	NA	orf19.2966	24	D	6	C1_02780W_A	Predicted dienelactone hydrolase domain; clade-associated gene expression; farnesol-downregulated; rat catheter biofilm repressed	FALSE	FALSE	127.5	0.0156863	FALSE
C1_02850W_A	NA	orf19.2973	5	F	3	C1_02850W_A	Ortholog(s) have RNA binding, flap-structured DNA binding activity and role in nuclear-transcribed mRNA poly(A) tail shortening, positive regulation of endodeoxyribonuclease activity	FALSE	FALSE	151	0.0827815	FALSE
C1_02870W_A	NA	orf19.2975	32	C	11	C1_02870W_A	Protein of YPT/RAB family; induced during the mating process	FALSE	FALSE	135.5	0.0184502	FALSE
C1_02960C_A	NA	orf19.2987	6	E	6	C1_02960C_A	Ortholog(s) have role in cellular ion homeostasis, establishment or maintenance of cell polarity, mitochondrion inheritance, regulation of cardiolipin metabolic process and mitochondrial inner membrane, nucleus localization	FALSE	FALSE	168.5	0.00593472	FALSE
C1_02970W_A	NA	orf19.2988	23	H	4	C1_02970W_A	Predicted aminotransferase based on S. pombe ortholog SPBC660.12c; flow model biofilm induced	TRUE	FALSE	14	0.964286	FALSE
C1_03020C_A	NA	orf19.2994	35	E	8	C1_03020C_A	Putative ribosomal subunit; antigenic during murine infection; downregulated upon phagocytosis by murine macrophage; Spider biofilm repressed	TRUE	FALSE	31.5	0.952381	TRUE
C1_03050W_A	NA	orf19.2996	19	H	4	C1_03050W_A	Ortholog(s) have cytoplasm localization	FALSE	FALSE	153.5	0.0130293	FALSE
C1_03100W_A	NA	orf19.3003	12	H	5	C1_03100W_A	Putative lipid-binding protein with a predicted role in calcium-dependent phospholipid-binding	FALSE	FALSE	165.5	0.0060423	FALSE
C1_03130C_A	NA	orf19.3006	7	B	1	C1_03130C_A	Protein involved in Golgi trafficking; rat catheter and Spider biofilm repressed	FALSE	FALSE	151.5	0.00330033	FALSE
C1_03180W_A	NA	orf19.3010	23	H	1	C1_03180W_A	Putative lipoyl ligase; role in modification of mitochondrial enzymes by attachment of lipoic acid groups; rat catheter biofilm induced	FALSE	FALSE	143	0.00699301	FALSE
C1_03240W_A	NA	orf19.3016	23	A	9	C1_03240W_A	Ortholog(s) have role in meiotic chromosome segregation and cytosol, nucleus localization	FALSE	FALSE	143.5	0.0278746	FALSE
C1_03280W_A	NA	orf19.3022	5	C	7	C1_03280W_A	Ortholog(s) have structural constituent of ribosome activity and mitochondrial small ribosomal subunit localization	FALSE	FALSE	129	0.0387597	FALSE
C1_03310W_A	NA	orf19.3027	10	E	7	C1_03310W_A	Putative DNA translocase; Spider biofilm repressed	FALSE	FALSE	208	0.459135	FALSE
C1_03320C_A	NA	orf19.3029	16	H	4	C1_03320C_A	Predicted 3-hydroxyisobutyryl-CoA hydrolase; mitochondrially localized; Spider biofilm induced	FALSE	FALSE	154.5	0.012945	FALSE
C1_03360W_A	NA	orf19.3035	16	H	5	C1_03360W_A	Ortholog(s) have ATP-dependent DNA helicase activity, chromatin DNA binding, methylated histone residue binding, rDNA binding activity	FALSE	FALSE	159	0.0125786	FALSE
C1_03370W_A	NA	orf19.3037	21	B	10	C1_03370W_A	Putative poly(A)-binding protein; regulated by Gcn4p; induced in response to amino acid starvation (3-AT treatment); protein present in exponential and stationary growth phase yeast cultures	FALSE	FALSE	12	0.5	FALSE
C1_03410W_A	NA	orf19.3042	23	C	3	C1_03410W_A	Protein of unknown function; Hap43-induced; rat catheter biofilm induced	FALSE	FALSE	148.5	0.037037	FALSE
C1_03450C_A	NA	orf19.3047	16	C	9	C1_03450C_A	Protein kinase-related protein, required for normal sensitivity to caspofungin	FALSE	FALSE	177.5	0.0338028	FALSE
C1_03470C_A	NA	orf19.3049	16	H	6	C1_03470C_A	Ortholog(s) have protein kinase activity, role in activation of bipolar cell growth, ascospore wall assembly, protein phosphorylation and cell division site, cytosol, nucleus, prospore membrane localization	FALSE	FALSE	180	0.0111111	FALSE
C1_03490W_A	NA	orf19.3051	12	F	7	C1_03490W_A	Protein of unknown function; S. pombe ortholog SPAC17A2.02c plays a role in resistance to cadmium; colony morphology-related gene regulation by Ssn6; Spider biofilm repressed	FALSE	FALSE	133.5	0.0374532	FALSE
C1_03550C_A	NA	orf19.3058	3	A	5	C1_03550C_A	Ortholog(s) have role in ubiquinone biosynthetic process and mitochondrial inner membrane localization	FALSE	FALSE	102	0.176471	FALSE
C1_03600W_A	NA	orf19.3060	11	H	2	C1_03600W_A	OPutative dolichyl-diphosphooligosaccharide-protein glycotransferase; role in protein N-linked glycosylation; Spider biofilm repressed	TRUE	FALSE	24	0.916667	TRUE
C1_03630W_A	NA	orf19.3062	3	B	6	C1_03630W_A	Ortholog(s) have role in chromatin remodeling and ASTRA complex, mitochondrion localization	FALSE	FALSE	93	0.0913978	FALSE
C1_03750W_A	NA	orf19.1034	33	F	9	C1_03750W_A	Protein with a predicted cytochrome b5-like Heme/Steroid binding domain; Hap43, caspofungin repressed; flow model biofilm induced	FALSE	FALSE	158	0.0126582	FALSE
C1_03800W_A	NA	orf19.1029	10	F	3	C1_03800W_A	Putative ortholog of S. cerevisiae Rpp1; subunit of both RNase MRP and nuclear RNase P; rat catheter and Spider biofilm induced	FALSE	FALSE	193.5	0.289406	FALSE
C1_03830C_A	NA	orf19.1026	10	H	8	C1_03830C_A	Ortholog(s) have role in exonucleolytic trimming to generate mature 3'-end of 5.8S rRNA from tricistronic rRNA transcript (SSU-rRNA, 5.8S rRNA and LSU-rRNA), more	FALSE	FALSE	239	0.439331	FALSE
C1_03870C_A	NA	orf19.4459	8	F	5	C1_03870C_A	Predicted heme-binding stress-related protein; Tn mutation affects filamentous growth; induced during chlamydospore formation in C. albicans and C. dubliniensis; Spider biofilm induced	FALSE	FALSE	177	0.0367232	FALSE
C1_03880C_A	NA	orf19.4461	7	D	1	C1_03880C_A	Ortholog of Candida albicans WO-1 : CAWG_01005	FALSE	FALSE	147	0	FALSE
C1_03920C_A	NA	orf19.4466	8	G	1	C1_03920C_A	Ortholog(s) have palmitoyltransferase activity and role in ascospore formation, cellular response to cadmium ion, detoxification of cadmium ion, protein palmitoylation, protein targeting to membrane	FALSE	FALSE	146.5	0	FALSE
C1_03950C_A	NA	orf19.4470	34	F	11	C1_03950C_A	Protein of unknown function; Hap43-repressed gene	FALSE	FALSE	119.5	0.0041841	FALSE
C1_03960C_A	NA	orf19.4471	13	E	2	C1_03960C_A	Ortholog(s) have role in protein targeting to vacuole, re-entry into mitotic cell cycle after pheromone arrest and endoplasmic reticulum membrane localization	FALSE	FALSE	128	0.101562	FALSE
C1_04040C_A	NA	orf19.4479	8	C	6	C1_04040C_A	Putative U3-containing 90S preribosome subunit; Hap43-induced; repressed in core stress response; Spider biofilm induced	TRUE	FALSE	95.5	0.696335	TRUE
C1_04050C_A	NA	orf19.4481	32	C	6	C1_04050C_A	Alpha factor mating pheromone precursor; three copies of pheromone that are proteolytically processed by Kex2p and possibly by Orf19.5851p; required for alpha cells to mate; expressed specifically in opaque phase MTLalpha/MTLalpha cells	FALSE	FALSE	103.5	0.0531401	FALSE
C1_04180W_A	NA	orf19.1052	35	E	5	C1_04180W_A	Predicted histone H2B; Hap43-induced gene; Spider biofilm repressed	FALSE	FALSE	42.5	0.258824	FALSE
C1_04220C_A	NA	orf19.1057	33	F	11	C1_04220C_A	Ortholog of C. dubliniensis CD36 : Cd36_03980, C. parapsilosis CDC317 : CPAR2_107050, Candida tenuis NRRL Y-1498 : CANTEDRAFT_113999 and Debaryomyces hansenii CBS767 : DEHA2D12518g	FALSE	FALSE	128.5	0.0233463	FALSE
C1_04230W_A	NA	orf19.1058	5	G	1	C1_04230W_A	Ortholog(s) have ubiquitin binding activity, role in ubiquitin-dependent protein catabolic process and proteasome regulatory particle, lid subcomplex, proteasome storage granule localization	FALSE	FALSE	163	0	FALSE
C1_04250C_A	NA	orf19.1060	33	F	12	C1_04250C_A	Ortholog of Candida albicans WO-1 : CAWG_00968	FALSE	FALSE	135	0.0037037	FALSE
C1_04270C_A	NA	orf19.1062	23	F	11	C1_04270C_A	Ortholog of C. dubliniensis CD36 : Cd36_04020, C. parapsilosis CDC317 : CPAR2_107000, Candida tenuis NRRL Y-1498 : CANTEDRAFT_113990 and Pichia stipitis Pignal : PICST_32780	FALSE	FALSE	162	0.0246914	FALSE
C1_04340C_A	NA	orf19.1070	21	G	9	C1_04340C_A	Ortholog(s) have cytoplasm localization	FALSE	FALSE	150.5	0.0199336	FALSE
C1_04510W_A	NA	orf19.6845	30	C	3	C1_04510W_A	Putative transcription factor with bZIP DNA-binding motif; rat catheter biofilm induced	FALSE	FALSE	104	0.0576923	FALSE
C1_04530C_A	NA	orf19.6847	24	D	9	C1_04530C_A	Putative tRNA U44 2'-O-methyltransferase; virulence-group-correlated expression; induced during oral infection; mutants have reduced ability to damage oral epithelial cells; early-stage flow model biofilm induced	FALSE	FALSE	118.5	0.00421941	FALSE
C1_04640W_A	NA	orf19.782	23	F	12	C1_04640W_A	Ortholog(s) have serine hydrolase activity, triglyceride lipase activity, role in lipid homeostasis and lipid particle localization	FALSE	FALSE	151.5	0.0264026	FALSE
C1_04780C_A	NA	orf19.764	19	H	7	C1_04780C_A	Ortholog(s) have clathrin-coated vesicle, cytoplasm localization	FALSE	FALSE	159	0	FALSE
C1_04790W_A	NA	orf19.763	18	A	9	C1_04790W_A	Small subunit of the heterodimeric cap binding complex; component of the spliceosomal commitment complex; Spider biofilm repressed	FALSE	FALSE	161	0.00621118	FALSE
C1_04830W_A	NA	orf19.759	1	C	3	C1_04830W_A	Ortholog(s) have role in ER to Golgi vesicle-mediated transport, retrograde vesicle-mediated transport, Golgi to ER and COPI vesicle coat, cytosol, endosome localization	FALSE	TRUE	12	0.791667	FALSE
C1_04840C_A	NA	orf19.758	8	H	5	C1_04840C_A	Ortholog(s) have signal sequence binding activity, role in vacuolar transport and late endosome localization	FALSE	FALSE	174.5	0.0286533	FALSE
C1_04860W_A	NA	orf19.757	8	E	10	C1_04860W_A	Ortholog of S. cerevisiae : YPR089W, C. glabrata CBS138 : CAGL0K08008g, C. dubliniensis CD36 : Cd36_04600, C. parapsilosis CDC317 : CPAR2_105630 and Candida tenuis NRRL Y-1498 : CANTEDRAFT_129373	FALSE	FALSE	148	0.0202703	FALSE
C1_04910C_A	NA	orf19.752	5	F	6	C1_04910C_A	Has domain(s) with predicted methyltransferase activity and role in metabolic process	FALSE	FALSE	110.5	0.0588235	FALSE
C1_04970W_A	NA	orf19.51	25	E	4	C1_04970W_A	Ortholog(s) have role in mitochondrion organization, translational initiation and eukaryotic translation initiation factor 3 complex localization	FALSE	FALSE	162	0.0185185	FALSE
C1_04980C_A	NA	orf19.52	18	G	9	C1_04980C_A	Ortholog(s) have role in cellular iron ion homeostasis and mitochondrion localization	FALSE	FALSE	139.5	0.00358423	FALSE
C1_05140W_A	NA	orf19.4056	30	D	7	C1_05140W_A	Transcription factor; recruits Hda1 to hypha-specific promoters; Tn mutation affects filamentation; Hap43-repressed; Spider and flow model biofilm induced; required for Spider biofilm formation; Bcr1-repressed in RPMI a/a biofilms	TRUE	FALSE	113.5	0.325991	FALSE
C1_05210C_A	NA	orf19.445	6	C	1	C1_05210C_A	Protein of unknown function; repressed by prostaglandins	FALSE	FALSE	159.5	0.00940439	FALSE
C1_05220C_A	NA	orf19.444	21	F	2	C1_05220C_A	Has domain(s) with predicted nucleic acid binding, nucleotide binding activity	FALSE	FALSE	142	0.0387324	FALSE
C1_05230W_A	NA	orf19.443	10	F	11	C1_05230W_A	Ortholog(s) have DNA-directed RNA polymerase activity, RNA polymerase III activity and role in tRNA transcription from RNA polymerase III promoter, transcription initiation from RNA polymerase III promoter	FALSE	FALSE	164	0.115854	FALSE
C1_05370C_A	NA	orf19.428	21	E	11	C1_05370C_A	Putative serine/threonine kinase; induced during planktonic growth; rat catheter biofilm repressed	FALSE	FALSE	151.5	0.0165017	FALSE
C1_05390C_A	NA	orf19.426	27	B	6	C1_05390C_A	Ortholog of C. dubliniensis CD36 : Cd36_05120, C. parapsilosis CDC317 : CPAR2_107740, Candida tenuis NRRL Y-1498 : CANTEDRAFT_136277 and Debaryomyces hansenii CBS767 : DEHA2A02266g	FALSE	FALSE	90	0.0722222	FALSE
C1_05400C_A	NA	orf19.425	8	H	9	C1_05400C_A	Has domain(s) with predicted translation release factor activity and role in translational termination	FALSE	FALSE	156.5	0.0447284	FALSE
C1_05420W_A	NA	orf19.423	12	B	9	C1_05420W_A	Ortholog(s) have enzyme activator activity, m7G(5')pppN diphosphatase activity, mRNA binding activity, role in deadenylation-dependent decapping of nuclear-transcribed mRNA and cytoplasmic mRNA processing body localization	FALSE	FALSE	122	0.151639	FALSE
C1_05490C_A	NA	orf19.415	5	B	10	C1_05490C_A	Putative protein of unknown function; Hap43p-repressed gene	FALSE	FALSE	127.5	0.0745098	FALSE
C1_05500W_A	NA	orf19.414	5	B	9	C1_05500W_A	Predicted mitochondrial small ribosomal subunit; rat catheter and Spider biofilm induced	FALSE	FALSE	114	0.372807	FALSE
C1_05560W_A	NA	orf19.410.3	11	B	7	C1_05560W_A	Lumazine synthase (6,7-dimethyl-8-ribityllumazine synthase, DMRL synthase); catalyzes the penultimate step in the synthesis of riboflavin; Hap43-induced; rat catheter and Spider biofilm repressed	FALSE	FALSE	126	0.0396825	FALSE
C1_05670W_A	NA	orf19.2484	17	A	7	C1_05670W_A	Has domain(s) with predicted peptidase activity and role in proteolysis	FALSE	FALSE	154	0.00649351	FALSE
C1_05690C_A	NA	orf19.2481	22	C	1	C1_05690C_A	Protein of unknown function; Spider biofilm induced	FALSE	FALSE	96.5	0.0725389	FALSE
C1_05760C_A	NA	orf19.2475	28	F	10	C1_05760C_A	GPI-anchored adhesin-like protein of the cell wall; role in cell wall integrity; required for normal virulence; induced in high iron and during cell wall regeneration; Hap43-repressed	FALSE	FALSE	128	0.0234375	FALSE
C1_05830W_A	NA	orf19.2468	8	E	11	C1_05830W_A	Ortholog(s) have trans-aconitate 3-methyltransferase activity and cytosol, nucleus localization	FALSE	FALSE	180.5	0.0526316	FALSE
C1_05960W_A	NA	orf19.2451	28	F	11	C1_05960W_A	Putative GPI-anchored cell wall protein; repressed in core caspofungin response; Hog1-induced; regulated by Ssn6; Mob2-dependent hyphal regulation; flow model biofilm induced	FALSE	FALSE	115	0.0173913	FALSE
C1_05990C_A	NA	orf19.2446	13	B	12	C1_05990C_A	Ortholog(s) have cell division site, cell tip, cytoplasm, nucleus localization	FALSE	FALSE	159.5	0.00626959	FALSE
C1_06000W_A	NA	orf19.2445	12	H	7	C1_06000W_A	Putative dicarboxylic amino acid permease; fungal-specific (no human or murine homolog); induced by alpha pheromone in SpiderM medium	FALSE	FALSE	173.5	0.00576369	FALSE
C1_06060C_A	NA	orf19.2439	9	C	11	C1_06060C_A	Fatty acid biosynthetic protein; shows colony morphology-related gene regulation by Ssn6p; protein newly produced during adaptation to the serum	FALSE	FALSE	173.5	0.221902	FALSE
C1_06070W_A	NA	orf19.2438	18	A	7	C1_06070W_A	Ortholog(s) have mitochondrion, ribosome localization	FALSE	FALSE	152.5	0.0786885	FALSE
C1_06090C_A	NA	orf19.2436	18	A	6	C1_06090C_A	Predicted protein serine/threonine kinase; Spider biofilm induced	FALSE	FALSE	152	0.00986842	FALSE
C1_06270W_A	NA	orf19.1823	19	C	9	C1_06270W_A	Predicted membrane protein; transcript repressed by ciclopirox olamine	FALSE	FALSE	139	0.0107914	FALSE
C1_06280C_A	NA	orf19.1822	30	D	9	C1_06280C_A	Zn(II)2Cys6 transcription factor; role in hyphal extension, virulence, adherence to plastic; rat catheter biofilm induced; has a long 5'-UTR that regulates translational efficiency and controls transition to filamentous growth	FALSE	FALSE	139.5	0.0896057	FALSE
C1_06400C_A	NA	orf19.6271	23	G	11	C1_06400C_A	Ortholog(s) have role in mRNA splicing, via spliceosome and nucleus, transcriptionally active chromatin localization	FALSE	FALSE	152	0.0427632	FALSE
C1_06510C_A	NA	orf19.6263	23	H	10	C1_06510C_A	Predicted MFS membrane transporter; member of the monocarboxylate porter (MCP) family; Spider biofilm induced	FALSE	FALSE	76.5	0.392157	FALSE
C1_06540C_A	NA	orf19.6259	23	E	1	C1_06540C_A	Exosome non-catalytic core component; involved in 3'-5' RNA processing and degradation in the nucleus and cytoplasm; Spider biofilm induced	FALSE	FALSE	97.5	0.2	FALSE
C1_06590C_A	NA	orf19.6252	15	F	3	C1_06590C_A	Ortholog(s) have RNA polymerase II transcription factor binding transcription factor activity, core RNA polymerase II binding transcription factor activity	FALSE	FALSE	61	0.131148	FALSE
C1_06710W_A	NA	orf19.6239	15	B	4	C1_06710W_A	Putative serine/threonine protein kinase; possibly an essential gene, disruptants not obtained by UAU1 method	FALSE	FALSE	132	0.0530303	FALSE
C1_06760C_A	NA	orf19.6234	10	A	5	C1_06760C_A	Putative U2 snRNP component; mutation confers hypersensitivity to 5-fluorocytosine (5-FC), 5-fluorouracil (5-FU), and tubercidin (7-deazaadenosine); Hap43-induced, Spider biofilm induced	FALSE	FALSE	170.5	0.0175953	FALSE
C1_06770W_A	NA	orf19.6233	11	H	4	C1_06770W_A	Ortholog(s) have endoplasmic reticulum, nuclear envelope localization	FALSE	FALSE	27	0.481481	FALSE
C1_06800W_A	NA	orf19.6230	18	B	10	C1_06800W_A	Ortholog(s) have enzyme regulator activity, pyrophosphatase activity	FALSE	FALSE	165.5	0.0060423	FALSE
C1_06860W_A	NA	orf19.6224	25	A	9	C1_06860W_A	RTA domain protein; predicted role in response to stress; Spider biofilm induced	FALSE	FALSE	157	0.0159236	FALSE
C1_07040C_A	NA	orf19.6200	3	E	3	C1_07040C_A	Pry family pathogenesis-related protein; oral infection upregulated gene; mutant has reduced capacity to damage oral epithelial cells	FALSE	FALSE	116.5	0.0729614	FALSE
C1_07050C_A	NA	orf19.6199	1	B	8	C1_07050C_A	Ortholog(s) have ATP-dependent 5'-3' DNA helicase activity and DNA helicase A complex, alpha DNA polymerase:primase complex, cytosol localization	FALSE	FALSE	150	0.00666667	FALSE
C1_07090C_A	NA	orf19.6195	17	A	5	C1_07090C_A	Ortholog(s) have 3'-5'-exoribonuclease activity	FALSE	FALSE	157.5	0.00952381	FALSE
C1_07210C_A	NA	orf19.4446	17	H	1	C1_07210C_A	Protein similar to ammomium permeases that is probably inactive, as a mep2 mep3 double homozygous null mutation abolishes cellular ammomium permease activity; fungal-specific (no human or murine homolog)	FALSE	FALSE	164.5	0.0121581	FALSE
C1_07260C_A	NA	orf19.4441	6	G	3	C1_07260C_A	Ortholog(s) have DNA replication origin binding, double-stranded DNA binding, single-stranded DNA binding activity	FALSE	FALSE	149	0.0167785	FALSE
C1_07360W_A	NA	orf19.4435	1	H	9	C1_07360W_A	Ortholog(s) have structural constituent of cytoskeleton activity, role in microtubule nucleation and spindle pole body localization	FALSE	FALSE	130.5	0.0114943	FALSE
C1_07470C_A	NA	orf19.2798	19	G	4	C1_07470C_A	Putative helicase; fungal-specific (no human or murine homolog)	FALSE	FALSE	139	0.0143885	FALSE
C1_07490C_A	NA	orf19.2796	15	E	7	C1_07490C_A	Ortholog(s) have DNA-directed DNA polymerase activity, role in DNA replication initiation, telomere capping and alpha DNA polymerase:primase complex, cytosol, nuclear envelope localization	FALSE	FALSE	72.5	0.0413793	FALSE
C1_07630W_A	NA	orf19.2782	9	B	10	C1_07630W_A	Ortholog(s) have disulfide oxidoreductase activity, role in cellular response to oxidative stress, response to osmotic stress and mitochondrial matrix localization	FALSE	FALSE	165	0.106061	FALSE
C1_07640C_A	NA	orf19.2781	8	F	4	C1_07640C_A	Protein with predicted serine/threonine kinase and tyrosine kinase domains; possibly an essential gene, disruptants not obtained by UAU1 method; Spider biofilm induced	FALSE	FALSE	184	0.0271739	FALSE
C1_07660W_A	NA	orf19.2778	2	B	7	C1_07660W_A	Protein of unknown function; transcript is upregulated in clinical isolates from HIV+ patients with oral candidiasis	FALSE	FALSE	160.5	0.208723	FALSE
C1_07670W_A	NA	orf19.1227	30	D	10	C1_07670W_A	Putative Zn(II)2Cys6 transcription factor	FALSE	FALSE	139	0.028777	FALSE
C1_07690C_A	NA	orf19.1229	2	E	3	C1_07690C_A	Ortholog(s) have importin-alpha export receptor activity, role in cell division, protein export from nucleus and nuclear membrane localization	FALSE	FALSE	39.5	0.43038	FALSE
C1_07830C_A	NA	orf19.5053	6	D	6	C1_07830C_A	Ortholog(s) have acetyltransferase activity, chromatin binding activity	FALSE	FALSE	150	0.0166667	FALSE
C1_07950C_A	NA	orf19.5066	11	E	1	C1_07950C_A	Putative pre-60S pre-ribosomal particle subunit; essential gene; S. cerevisiae ortholog RRP17 is essential; Hap43p-induced; rat catheter biofilm induced	FALSE	FALSE	154	0.0454545	FALSE
C1_07960W_A	NA	orf19.5067	3	C	6	C1_07960W_A	Predicted nuclear exosome-associated nucleic acid binding protein; rat catheter and Spider biofilm induced	FALSE	FALSE	111.5	0.152466	FALSE
C1_08020W_A	NA	orf19.5074	15	D	2	C1_08020W_A	Ortholog(s) have SUMO activating enzyme activity, role in protein sumoylation and SUMO activating enzyme complex localization	FALSE	FALSE	167.5	0.00298507	FALSE
C1_08060W_A	NA	orf19.5078	9	D	2	C1_08060W_A	Protein of unknown function; Hap43-repressed gene; rat catheter biofilm repressed	FALSE	FALSE	134.5	0.0297398	FALSE
C1_08110W_A	NA	orf19.5085	9	E	8	C1_08110W_A	Ortholog(s) have nuclear localization sequence binding, protein transporter activity and role in mRNA export from nucleus, protein import into nucleus, regulation of mitosis, regulation of protein desumoylation	FALSE	FALSE	91	0.291209	FALSE
C1_08140W_A	NA	orf19.5090	22	E	3	C1_08140W_A	Ortholog(s) have tRNA-specific adenosine deaminase activity, tRNA-specific adenosine-34 deaminase activity and role in adenosine to inosine editing, tRNA modification	FALSE	FALSE	87	0.0517241	FALSE
C1_08160W_A	NA	orf19.5093	2	A	3	C1_08160W_A	Ortholog(s) have DNA translocase activity	FALSE	FALSE	148.5	0.0909091	FALSE
C1_08240C_A	NA	orf19.5103	20	A	3	C1_08240C_A	Protein with a predicted phosphoglycerate mutase family domain; Hap43-repressed; clade-associated gene expression; induced by hypoxia	FALSE	FALSE	151.5	0.00990099	FALSE
C1_08550C_A	NA	orf19.400	27	B	11	C1_08550C_A	HMG box mitochondrial protein; binds to mt DNA and the HWP1 promoter; mutant phenotype and functional complementation of an S. cerevisiae abf2 mutation suggest role in mt genome replication, maintenance; flow and Spider biofilm repressed	FALSE	FALSE	156.5	0.0127796	FALSE
C1_08640W_A	NA	orf19.4722	5	D	4	C1_08640W_A	Ortholog(s) have sequence-specific DNA binding RNA polymerase II transcription factor activity	FALSE	FALSE	153	0.0424837	FALSE
C1_08660C_A	NA	orf19.4724	15	H	9	C1_08660C_A	Ortholog(s) have RNA binding activity, role in spliceosomal complex assembly and U2-type prespliceosome localization	FALSE	FALSE	141	0.166667	FALSE
C1_08680C_A	NA	orf19.4726	15	D	1	C1_08680C_A	Ortholog(s) have calcium ion binding, enzyme activator activity	FALSE	FALSE	125	0.036	FALSE
C1_08710W_A	NA	orf19.4730	3	D	10	C1_08710W_A	Ortholog of S. cerevisiae : YNL050C, C. glabrata CBS138 : CAGL0G01276g, C. dubliniensis CD36 : Cd36_08220, C. parapsilosis CDC317 : CPAR2_804440 and Candida tenuis NRRL Y-1498 : CANTEDRAFT_94168	FALSE	FALSE	107	0.0607477	FALSE
C1_08770W_A	NA	orf19.4735	25	C	6	C1_08770W_A	Ornithine cyclodeaminase family protein; Sef1, Sfu1, and Hap43-regulated; ortholog of S. cerevisiae YGL159W and S. pombe SPAP11E10.01; rat catheter biofilm induced	FALSE	FALSE	148	0.0304054	FALSE
C1_08780W_A	NA	orf19.4736	7	C	10	C1_08780W_A	Ortholog(s) have alkaline phosphatase activity and role in cellular response to cadmium ion, detoxification of cadmium ion, nicotinamide nucleotide metabolic process, protein dephosphorylation	FALSE	FALSE	151	0	FALSE
C1_09020W_A	NA	orf19.4758	6	A	10	C1_09020W_A	Putative reductase or dehydrogenase; Hap43-repressed gene; alkaline repressed	FALSE	FALSE	175	0.0257143	FALSE
C1_09040C_A	NA	orf19.4760	19	B	2	C1_09040C_A	Putative protein-histidine N-methyltransferase; Spider biofilm induced	FALSE	FALSE	140	0.0571429	FALSE
C1_09070W_A	NA	orf19.4764	22	E	5	C1_09070W_A	Ortholog(s) have poly(A)-specific ribonuclease activity, role in mRNA 3'-end processing, postreplication repair and PAN complex localization	FALSE	FALSE	72.5	0.337931	FALSE
C1_09100W_A	NA	orf19.4767	29	H	12	C1_09100W_A	Zn(II)2Cys6 transcription factor; required for yeast cell adherence to silicone substrate; Spider biofilm induced	FALSE	FALSE	163.5	0.00611621	FALSE
C1_09110W_A	NA	orf19.4768	24	H	11	C1_09110W_A	Protein of unknown function; Spider biofilm induced	FALSE	FALSE	142.5	0.0105263	FALSE
C1_09130W_A	NA	orf19.4771	19	F	7	C1_09130W_A	Protein of unknown function; Spider biofilm induced	FALSE	FALSE	126.5	0.027668	FALSE
C1_09210C_A	NA	orf19.4779	19	H	12	C1_09210C_A	Putative transporter; slightly similar to the Sit1p siderophore transporter; Gcn4p-regulated; fungal-specific; induced by Mnl1p under weak acid stress	FALSE	FALSE	147	0.00680272	FALSE
C1_09220W_A	NA	orf19.4780	24	D	10	C1_09220W_A	Predicted MFS family membrane transporter, member of the drug:proton antiporter (12 spanner) (DHA1) family; Spider biofilm induced	FALSE	FALSE	126	0.015873	FALSE
C1_09240C_A	NA	orf19.4783	20	B	1	C1_09240C_A	Protein of unknown function; induced during chlamydospore formation in both C. albicans and C. dubliniensis	FALSE	FALSE	124.5	0.0240964	FALSE
C1_09360C_A	NA	orf19.4798	3	G	12	C1_09360C_A	Ortholog(s) have role in establishment of protein localization to plasma membrane and mitochondrion, plasma membrane localization	FALSE	TRUE	5	1	FALSE
C1_09370W_A	NA	orf19.4799	7	G	10	C1_09370W_A	Putative mRNA splicing factor; ortholog is essential in S. cerevisiae; Spider biofilm induced	FALSE	FALSE	195.5	0.268542	FALSE
C1_09430W_A	NA	orf19.4805	13	H	7	C1_09430W_A	Putative membrane protein; induced by alpha pheromone in SpiderM medium; Hap4-induced gene; Spider biofilm induced	FALSE	FALSE	118	0.0466102	FALSE
C1_09440W_A	NA	orf19.4807	6	D	9	C1_09440W_A	Ortholog(s) have inorganic diphosphatase activity, role in aerobic respiration and mitochondrion localization	FALSE	FALSE	166	0.00301205	FALSE
C1_09520C_A	NA	orf19.4816	5	B	1	C1_09520C_A	Protein of unknown function; induced by nitric oxide	FALSE	FALSE	157.5	0.00634921	FALSE
C1_09670C_A	NA	orf19.4830	27	C	2	C1_09670C_A	Has domain(s) with predicted DNA binding activity, role in DNA recombination, DNA repair, DNA replication and nucleus localization	FALSE	FALSE	101	0.237624	FALSE
C1_09710C_A	NA	orf19.4835	16	A	7	C1_09710C_A	Ortholog(s) have role in endonucleolytic cleavage in 5'-ETS of tricistronic rRNA transcript (SSU-rRNA, 5.8S rRNA and LSU-rRNA), more	FALSE	FALSE	11	0.727273	FALSE
C1_09780C_A	NA	orf19.4843	5	H	2	C1_09780C_A	Putative iron/copper reductas; involved in iron homeostasis; rat catheter and Spider biofilm induced	FALSE	FALSE	144.5	0.017301	FALSE
C1_09790C_A	NA	orf19.4844	5	C	4	C1_09790C_A	Ortholog(s) have RNA binding, polynucleotide adenylyltransferase activity, protein binding, bridging activity	FALSE	FALSE	148	0.14527	FALSE
C1_09800C_A	NA	orf19.4845	16	H	1	C1_09800C_A	Putative integral membrane protein; fluconazole-induced	FALSE	FALSE	168	0	FALSE
C1_09810W_A	NA	orf19.4846	12	D	11	C1_09810W_A	GlcNAc-induced protein	FALSE	FALSE	141	0.0106383	FALSE
C1_09840C_A	NA	orf19.4849	10	C	10	C1_09840C_A	Protein required for localizing proteasomes to the nucleus; involved in ubiquitin-mediated protein degradation; possibly an essential gene, disruptants not obtained by UAU1 method; Spider biofilm induced	FALSE	FALSE	173	0.0260116	FALSE
C1_09850C_A	NA	orf19.4850	12	G	4	C1_09850C_A	Ortholog(s) have cytosol, nucleus localization	FALSE	FALSE	148	0.00337838	FALSE
C1_10120C_A	NA	orf19.4882	4	G	1	C1_10120C_A	TFIIE small subunit; involved in RNA polymerase II transcription initiation; Spider biofilm induced	FALSE	FALSE	141.5	0.159011	FALSE
C1_10200C_A	NA	orf19.4889	7	C	2	C1_10200C_A	Predicted MFS family membrane transporter, member of the drug:proton antiporter (12 spanner) (DHA1) family; Spider biofilm induced	FALSE	FALSE	174	0.0517241	FALSE
C1_10270C_A	NA	orf19.4897	18	B	8	C1_10270C_A	Putative phosphatidylinositol transporter; rat catheter and Spider biofilm repressed	FALSE	FALSE	158	0.0126582	FALSE
C1_10280C_A	NA	orf19.4898	12	E	7	C1_10280C_A	Putative protein of unknown function; induced by prostaglandins	FALSE	FALSE	148	0.0101351	FALSE
C1_10340W_A	NA	orf19.4905	21	E	10	C1_10340W_A	Putative MFS transporter; Hap43p-induced gene; also regulated by regulated by Sef1p and Sfu1p; repressed in a ssr1 null mutant	FALSE	FALSE	152	0.0361842	FALSE
C1_10350C_A	NA	orf19.4906	22	F	11	C1_10350C_A	Putative adhesin-like protein; positively regulated by Tbf1; Spider biofilm induced	FALSE	FALSE	114	0.0657895	FALSE
C1_10360C_A	NA	orf19.4907	24	G	8	C1_10360C_A	Putative protein of unknown function; Hap43p-repressed gene; increased transcription is observed upon fluphenazine treatment; possibly transcriptionally regulated by Tac1p; induced by nitric oxide; fungal-specific (no human/murine homolog	FALSE	FALSE	117.5	0.0212766	FALSE
C1_10420C_A	NA	orf19.983	20	D	1	C1_10420C_A	Ortholog(s) have ubiquitin protein ligase binding activity, role in protein ubiquitination, ubiquitin-dependent endocytosis and Golgi apparatus, clathrin-coated vesicle, cytosol, nucleus, plasma membrane localization	FALSE	FALSE	133	0.0075188	FALSE
C1_10460W_A	NA	orf19.988	13	G	6	C1_10460W_A	Protein of unknown function; oral infection upregulated gene; upregulated in strains from HIV+ patients with oral candidiasis; mutants have reduced ability to damage oral epithelial cells; transcript possibly regulated upon hyphal formation	FALSE	FALSE	135	0.0148148	FALSE
C1_10470W_A	NA	orf19.989	13	B	4	C1_10470W_A	Mitochondrial ribosomal protein of the small subunit; Spider biofilm repressed	FALSE	FALSE	141	0.0035461	FALSE
C1_10560C_A	NA	orf19.1002	33	F	5	C1_10560C_A	Protein of unknown function; Hap43-repressed gene	FALSE	FALSE	142	0.0492958	FALSE
C1_10570C_A	NA	orf19.1005	30	D	4	C1_10570C_A	Protein with predicted RNI-like domains; rat catheter biofilm induced	FALSE	FALSE	125.5	0.0199203	FALSE
C1_10620W_A	NA	orf19.1833	14	B	12	C1_10620W_A	Ortholog(s) have pseudouridine synthase activity	FALSE	FALSE	81	0.234568	FALSE
C1_10690W_A	NA	orf19.2352	13	H	12	C1_10690W_A	Ortholog(s) have mitochondrion localization	FALSE	FALSE	151.5	0	FALSE
C1_10710C_A	NA	orf19.2350	12	H	8	C1_10710C_A	Protein similar to S. cerevisiae Yor378w; MFS family transporter; transposon mutation affects filamentous growth; null mutants are viable; fungal-specific (no human or murine homolog)	FALSE	FALSE	146	0.00684932	FALSE
C1_10730W_A	NA	orf19.2346	25	E	5	C1_10730W_A	Putative protein of unknown function, transcription is positively regulated by Tbf1p	FALSE	FALSE	153	0.0228758	FALSE
C1_10740C_A	NA	orf19.2344	31	F	10	C1_10740C_A	Heat shock protein; transcript regulated by cAMP, osmotic stress, ciclopirox olamine, ketoconazole; repressed by Cyr1, Ras1; colony morphology-related regulated by Ssn6; stationary phase enriched; Hap43-induced; Spider biofilm induced	FALSE	FALSE	150	0.0166667	FALSE
C1_10840C_A	NA	orf19.2333	6	E	4	C1_10840C_A	Ortholog(s) have role in retrograde transport, endosome to Golgi and cytosol, late endosome, nucleus localization	FALSE	FALSE	162	0.0123457	FALSE
C1_10880W_A	NA	orf19.2330	2	D	1	C1_10880W_A	Putative U3 snoRNA-associated protein; Hap43-induced; transposon mutation affects filamentous growth; repressed by prostaglandins	FALSE	FALSE	29.5	0.508475	FALSE
C1_10920W_A	NA	orf19.2325	11	A	9	C1_10920W_A	Ortholog(s) have RNA polymerase III type 1 promoter sequence-specific DNA binding and RNA polymerase III type 1 promoter sequence-specific DNA binding TFIIIB recruiting transcription factor activity, more	FALSE	FALSE	160	0.0375	FALSE
C1_10970W_A	NA	orf19.2319	22	B	6	C1_10970W_A	Putative nucleolar protein with a predicted role in pre-rRNA processing; Hap43-induced gene; repressed in core stress response	FALSE	TRUE	2.5	1	FALSE
C1_11000C_A	NA	orf19.2314	1	A	5	C1_11000C_A	Protein with a role in nucleolar integrity and processing of pre-rRNA; mutation confers hypersensitivity to 5-fluorocytosine (5-FC), 5-fluorouracil (5-FU), and tubercidin (7-deazaadenosine); Hap43-induced; Spider biofilm induced	FALSE	FALSE	170	0.205882	FALSE
C1_11010C_A	NA	orf19.2313	2	H	2	C1_11010C_A	Putative ortholog of S. cerevisiae Pex32 a peroxisomal integral membrane protein with a role in negative regulation of peroxisome size; Hap43-repressed gene	FALSE	FALSE	166	0.0150602	FALSE
C1_11020W_A	NA	orf19.2312	23	H	2	C1_11020W_A	Protein similar to ferric reductase Fre10p; possibly an essential gene, disruptants not obtained by UAU1 method	FALSE	FALSE	147.5	0.040678	FALSE
C1_11070W_A	NA	orf19.2309	20	A	11	C1_11070W_A	Protein with a predicted role in 5'-end processing of mitochondrial RNAs; ortholog of S. cerevisiae Pet127; Hap43-induced; rat catheter and Spider biofilm induced	FALSE	FALSE	142	0.00704225	FALSE
C1_11080W_A	NA	orf19.2308	5	H	5	C1_11080W_A	Putative 6-phosphofructo-2-kinase; catalyzes synthesis of fructose-2,6-bisphosphate; Hap43-repressed; flow model, rat catheter and Spider biofilm induced	FALSE	FALSE	144.5	0.0103806	FALSE
C1_11090C_A	NA	orf19.2307	9	H	1	C1_11090C_A	Ortholog(s) have role in mRNA cleavage, mRNA polyadenylation, mitotic sister chromatid segregation, regulation of G1/S transition of mitotic cell cycle and cytosol, mRNA cleavage and polyadenylation specificity factor complex localization	FALSE	FALSE	144	0.177083	FALSE
C1_11100W_A	NA	orf19.2306	17	F	1	C1_11100W_A	Ortholog(s) have acireductone dioxygenase (Ni2+-requiring) activity, role in L-methionine salvage from methylthioadenosine and cytosol, nucleus localization	FALSE	FALSE	137.5	0.0181818	FALSE
C1_11120C_A	NA	orf19.2304	8	F	10	C1_11120C_A	Protein similar to S. cerevisiae Gvp36p; transposon mutation affects filamentous growth	FALSE	FALSE	182.5	0.0657534	FALSE
C1_11140W_A	NA	orf19.2302	14	D	9	C1_11140W_A	Ortholog(s) have enzyme regulator activity, role in cellular calcium ion homeostasis and integral to endoplasmic reticulum membrane localization	FALSE	FALSE	157.5	0.00952381	FALSE
C1_11280W_A	NA	orf19.674	23	E	6	C1_11280W_A	Ortholog(s) have U6 snRNA binding, pre-mRNA binding activity and role in mRNA cis splicing, via spliceosome, spliceosomal snRNP assembly	FALSE	FALSE	138.5	0.0685921	FALSE
C1_11290W_A	NA	orf19.673	13	B	5	C1_11290W_A	Has domain(s) with predicted FMN binding, oxidoreductase activity and role in oxidation-reduction process	FALSE	FALSE	135.5	0.0110701	FALSE
C1_11300C_A	NA	orf19.672	14	H	8	C1_11300C_A	Ortholog(s) have U5 snRNP localization	FALSE	FALSE	154	0.00649351	FALSE
C1_11350C_A	NA	orf19.668	24	D	4	C1_11350C_A	Putative fork-head transcription factor; rat catheter and Spider biofilm repressed	FALSE	FALSE	134	0.0447761	FALSE
C1_11370C_A	NA	orf19.667	4	C	11	C1_11370C_A	Essential protein required for the DNA integrity checkpoint pathway; Spider biofilm induced	FALSE	FALSE	85	0.0529412	FALSE
C1_11490C_A	NA	orf19.1171	19	C	1	C1_11490C_A	Ortholog of C. dubliniensis CD36 : Cd36_10780, C. parapsilosis CDC317 : CPAR2_208080, Candida tenuis NRRL Y-1498 : CANTEDRAFT_120956 and Debaryomyces hansenii CBS767 : DEHA2F24508g	FALSE	FALSE	146	0.00684932	FALSE
C1_11520C_A	NA	orf19.1168	30	E	1	C1_11520C_A	Zn(II)2Cys6 domain transcription factor; required for filamentous growth, resistance to rapamycin and flucytosine; possibly an essential gene, disruptants not obtained by UAU1 method; Hap43-repressed; Spider and flow model biofilm induced	FALSE	FALSE	126.5	0.0434783	FALSE
C1_11530C_A	NA	orf19.1167	14	F	8	C1_11530C_A	Ortholog(s) have sulfonate dioxygenase activity and role in sulfur compound catabolic process	FALSE	FALSE	122	0.0122951	FALSE
C1_11580W_A	NA	orf19.1162	33	G	10	C1_11580W_A	Protein of unknown function; transcript upregulated by benomyl treatment	FALSE	FALSE	151.5	0.00990099	FALSE
C1_11600W_A	NA	orf19.1160	20	B	8	C1_11600W_A	Ortholog(s) have COPII adaptor activity and role in ER to Golgi vesicle-mediated transport, fungal-type cell wall organization, protein glycosylation, protein retention in Golgi apparatus	FALSE	FALSE	140	0.0107143	FALSE
C1_11610C_A	NA	orf19.1159	20	C	7	C1_11610C_A	Protein similar to A. nidulans CysA serine O-trans-acetylase; suggests that C. albicans uses an O-acetyl-serine (OAS) pathway of sulfur assimilation; F-12/CO2 early biofilm induced; Spider biofilm induced	FALSE	FALSE	141	0.0141844	FALSE
C1_11670W_A	NA	orf19.1152	12	C	9	C1_11670W_A	Protein of unknown function; induced in core stress response; Gcn2 and Gcn4 regulated; flow model biofilm induced; Spider biofilm induced	FALSE	FALSE	142.5	0.0245614	FALSE
C1_11690W_A	NA	orf19.1150	30	E	2	C1_11690W_A	GATA-like transcription factor; oral infection induced; mutant has reduced capacity to damage oral epithelial cells; regulated by Gcn2 and Gcn4; Spider biofilm induced	FALSE	FALSE	83.5	0.0239521	FALSE
C1_11750W_A	NA	orf19.1142	19	G	2	C1_11750W_A	Putative vacuolar transporter of large neutral amino acids; induced by alpha pheromone in SpiderM medium	FALSE	FALSE	144.5	0	FALSE
C1_11790W_A	NA	orf19.1137	10	E	8	C1_11790W_A	Ortholog(s) have thymidylate kinase activity, uridylate kinase activity, role in dTDP biosynthetic process, dTTP biosynthetic process, dUDP biosynthetic process and cytosol, nucleus localization	FALSE	FALSE	149.5	0.0635452	FALSE
C1_11800C_A	NA	orf19.1136	10	D	11	C1_11800C_A	Ortholog(s) have AP-2 adaptor complex, cytosol, nucleus localization	FALSE	FALSE	174	0.0344828	FALSE
C1_11890W_A	NA	orf19.5278	5	C	6	C1_11890W_A	Protein of unknown function; Spider biofilm induced	TRUE	FALSE	77.5	0.374194	FALSE
C1_11950W_A	NA	orf19.5270	5	D	6	C1_11950W_A	Protein of unknown function; rat catheter biofilm induced	FALSE	FALSE	137	0.0948905	FALSE
C1_12040W_A	NA	orf19.5262	27	C	5	C1_12040W_A	Ortholog of C. dubliniensis CD36 : Cd36_11270 and Candida albicans WO-1 : CAWG_00238	FALSE	FALSE	136	0.0441176	FALSE
C1_12120W_A	NA	orf19.5253	17	D	9	C1_12120W_A	Has domain(s) with predicted ATP binding, protein tyrosine kinase activity and role in protein phosphorylation	FALSE	FALSE	160	0.009375	FALSE
C1_12130C_A	NA	orf19.5251	30	C	9	C1_12130C_A	Predicted Zn(II)2Cys6 transcription factor; mutants are viable; repressed by fluphenazine; Spider biofilm induced	FALSE	FALSE	141	0.0283688	FALSE
C1_12140W_A	NA	orf19.5250	5	F	10	C1_12140W_A	Has domain(s) with predicted cofactor binding activity	FALSE	FALSE	129.5	0.03861	FALSE
C1_12250C_A	NA	orf19.5238	24	H	10	C1_12250C_A	Ortholog(s) have cytosol, nucleus localization	FALSE	FALSE	135	0.0111111	FALSE
C1_12350W_A	NA	orf19.5229	16	D	10	C1_12350W_A	Ortholog(s) have 3'-5'-exoribonuclease activity, endoribonuclease activity, tRNA binding activity	FALSE	FALSE	211	0.376777	FALSE
C1_12410C_A	NA	orf19.5224	18	A	10	C1_12410C_A	Putative serine/threonine protein kinase; predicted role in sphingolipid-mediated signaling pathway that controls endocytosis; mRNA binds She3 and is localized to hyphal tips	FALSE	FALSE	146	0.00684932	FALSE
C1_12430W_A	NA	orf19.5221	2	A	2	C1_12430W_A	Ortholog(s) have phosphatidylinositol-4,5-bisphosphate binding activity	FALSE	FALSE	144	0.0173611	FALSE
C1_12440W_A	NA	orf19.5220	6	C	6	C1_12440W_A	Putative RNA exonuclease; induced in a ssr1 null mutant	FALSE	FALSE	169	0.0118343	FALSE
C1_12530C_A	NA	orf19.3763	12	D	7	C1_12530C_A	Has domain(s) with predicted serine-type endopeptidase activity and integral to membrane localization	FALSE	FALSE	118	0.0211864	FALSE
C1_12570C_A	NA	orf19.3759	13	E	12	C1_12570C_A	Putative elongator complex subunit; for modification of wobble nucleosides in tRNA; Spider biofilm induced	FALSE	FALSE	154.5	0.00970874	FALSE
C1_12650C_A	NA	orf19.6358	20	G	9	C1_12650C_A	Ortholog(s) have protein homodimerization activity, ubiquitin-protein ligase activity and role in free ubiquitin chain polymerization, postreplication repair, protein K63-linked ubiquitination	FALSE	FALSE	148	0	FALSE
C1_12670C_A	NA	orf19.6356	2	A	8	C1_12670C_A	Ortholog(s) have role in mRNA splicing, via spliceosome and U4/U6 x U5 tri-snRNP complex localization	FALSE	FALSE	131.5	0.0418251	FALSE
C1_12680W_A	NA	orf19.6355	7	G	8	C1_12680W_A	Ortholog(s) have role in ribosome biogenesis and cytosol, nucleolus localization	FALSE	FALSE	202.5	0.0518519	FALSE
C1_12690C_A	NA	orf19.6354	27	C	7	C1_12690C_A	Ortholog of C. dubliniensis CD36 : Cd36_11870, C. parapsilosis CDC317 : CPAR2_201650, Candida tenuis NRRL Y-1498 : cten_CGOB_00224 and Debaryomyces hansenii CBS767 : DEHA2D04884g	FALSE	FALSE	148.5	0.0505051	FALSE
C1_12740W_A	NA	orf19.6348	12	G	6	C1_12740W_A	Predicted cysteine proteinase domain; mutants are viable	FALSE	FALSE	150	0.02	FALSE
C1_12760W_A	NA	orf19.6346	10	D	2	C1_12760W_A	Putative nuclear export protein; Hap43p-induced gene; decreased transcription is observed in an azole-resistant strain that overexpresses MDR1	FALSE	FALSE	192.5	0.158442	FALSE
C1_12810W_A	NA	orf19.6341	10	C	11	C1_12810W_A	Ortholog(s) have 5-amino-6-(5-phosphoribosylamino)uracil reductase activity, role in riboflavin biosynthetic process and cytosol, nucleus localization	FALSE	FALSE	172.5	0.0144928	FALSE
C1_12820C_A	NA	orf19.6340	9	A	8	C1_12820C_A	Ortholog(s) have RNA polymerase I activity, RNA polymerase II activity, RNA polymerase III activity, RNA-directed RNA polymerase activity	TRUE	FALSE	121.5	0.329218	FALSE
C1_12860C_A	NA	orf19.4916	21	H	12	C1_12860C_A	Protein of unknown function; induced by alpha pheromone in SpiderM medium	FALSE	FALSE	148.5	0.00673401	FALSE
C1_12900W_A	NA	orf19.4921	22	H	6	C1_12900W_A	Ortholog of C. dubliniensis CD36 : Cd36_12030 and Candida albicans WO-1 : CAWG_00152	FALSE	FALSE	138.5	0.0685921	FALSE
C1_12920C_A	NA	orf19.4922	5	G	3	C1_12920C_A	Ortholog(s) have Rab GTPase binding activity and Golgi apparatus, endoplasmic reticulum localization	FALSE	FALSE	155	0.0129032	FALSE
C1_12930C_A	NA	orf19.4923	12	H	1	C1_12930C_A	Predicted membrane transporter; sugar porter (SP) family member, major facilitator superfamily; caspofungin induced; Spider biofilm induced	FALSE	FALSE	145.5	0	FALSE
C1_13010W_A	NA	orf19.4929	5	G	7	C1_13010W_A	Ortholog(s) have translation regulator activity and role in RNA metabolic process, aerobic respiration, mitochondrial respiratory chain complex IV biogenesis, positive regulation of mitochondrial translational initiation	FALSE	FALSE	96	0.442708	FALSE
C1_13030C_A	NA	orf19.4931	11	E	6	C1_13030C_A	Putative tRNA-Cys synthetase; induced by alpha pheromone in SpiderM medium; ribosomal subunits, translation factors, tRNA synthetases are downregulated upon phagocytosis by murine macrophage	TRUE	FALSE	36	0.444444	FALSE
C1_13060C_A	NA	orf19.4932	17	E	4	C1_13060C_A	Ortholog(s) have role in mitochondrial translation and mitochondrion localization	FALSE	FALSE	177	0.177966	FALSE
C1_13120C_A	NA	orf19.4939	4	A	6	C1_13120C_A	Peripheral membrane protein; role in endocytosis and vacuole integrity; flow model and rat catheter biofilm repressed	FALSE	FALSE	160.5	0	FALSE
C1_13130C_A	NA	orf19.4940	17	B	11	C1_13130C_A	Putative histidine permease; fungal-specific (no human or murine homolog); Hap43p-induced gene	FALSE	FALSE	133	0.0075188	FALSE
C1_13270W_A	NA	orf19.4953	7	E	9	C1_13270W_A	Putative ATPase; predicted role in ER-associated protein catabolism; induced during chlamydospore formation in both C. albicans and C. dubliniensis; rat catheter biofilm repressed	FALSE	FALSE	166.5	0	FALSE
C1_13450W_A	NA	orf19.4975	29	B	7	C1_13450W_A	GPI-anchored hyphal cell wall protein; macrophage-induced; repressed by neutrophils; resistance to killing by neutrophils, azoles; regulated by Rfg1, Efg1, Nrg1, Tup1, Cyr1, Bcr1, Hap43; Spider and flow model biofilm induced	FALSE	FALSE	167	0.0209581	FALSE
C1_13490C_A	NA	orf19.4981	22	F	10	C1_13490C_A	Ortholog(s) have endoplasmic reticulum localization	FALSE	FALSE	112	0.0669643	FALSE
C1_13530W_A	NA	orf19.4984	22	F	4	C1_13530W_A	Has domain(s) with predicted chitin binding, chitinase activity and role in carbohydrate metabolic process, cell wall macromolecule catabolic process, chitin catabolic process	FALSE	FALSE	121.5	0.213992	FALSE
C1_13690C_A	NA	orf19.5006.1	21	C	10	C1_13690C_A	Ortholog(s) have SNAP receptor activity and role in Golgi to plasma membrane transport, cytokinesis, endocytosis, exocytosis, vesicle fusion	FALSE	FALSE	138	0.0434783	FALSE
C1_13790C_A	NA	orf19.5016	5	E	10	C1_13790C_A	Ortholog(s) have role in cellular response to UV and cytosol, nucleus localization	FALSE	FALSE	80.5	0.111801	FALSE
C1_13880C_A	NA	orf19.5026	13	D	8	C1_13880C_A	C2H2 transcription factor; Spider biofilm induced	FALSE	FALSE	144.5	0.00692042	FALSE
C1_14050C_A	NA	orf19.7213	17	G	8	C1_14050C_A	Putative ATP-dependent RNA helicase; fungal-specific (no human or murine homolog)	FALSE	FALSE	159	0.00314465	FALSE
C1_14080W_A	NA	orf19.7215	3	B	3	C1_14080W_A	Nucleolar protein; component of the small subunit processome containing the U3 snoRNA; involved in pre-18S rRNA processing; flow model biofilm repressed	TRUE	FALSE	36	0.472222	FALSE
C1_14180W_A	NA	orf19.7225	33	E	9	C1_14180W_A	Ortholog of C. dubliniensis CD36 : Cd36_13150, C. parapsilosis CDC317 : CPAR2_700610, Candida tenuis NRRL Y-1498 : CANTEDRAFT_135418 and Debaryomyces hansenii CBS767 : DEHA2B01298g	FALSE	FALSE	146	0.0205479	FALSE
C1_14190C_A	NA	orf19.7227	3	B	7	C1_14190C_A	Protein phosphatase inhibitor; Hap43-repressed; homozygous Tn insertion decreases colony wrinkling but does not block hyphal growth in liquid media; mutation confers hypersensitivity to toxic ergosterol analog; Spider biofilm induced	FALSE	FALSE	102.5	0.0829268	FALSE
C1_14240W_A	NA	orf19.7234	1	C	8	C1_14240W_A	Putative RSC chromatin remodeling complex component; possibly an essential gene, disruptants not obtained by UAU1 method	FALSE	FALSE	156	0.141026	FALSE
C1_14270W_A	NA	orf19.7237	5	C	11	C1_14270W_A	Ortholog(s) have arylformamidase activity and role in NAD biosynthetic process	FALSE	FALSE	122.5	0.0367347	FALSE
C1_14310W_A	NA	orf19.7243	14	A	8	C1_14310W_A	Deoxycytidine monophosphate (dCMP) deaminase; role in dUMP and dTMP biosynthesis; Spider biofilm repressed	FALSE	FALSE	157	0.00318471	FALSE
C1_14330W_A	NA	orf19.7245	4	E	5	C1_14330W_A	Ortholog(s) have tRNA (5-methylaminomethyl-2-thiouridylate)-methyltransferase activity, role in mitochondrial tRNA thio-modification and mitochondrion localization	FALSE	FALSE	137.5	0.12	FALSE
C1_14370W_A	NA	orf19.7252	33	E	8	C1_14370W_A	Ortholog of Candida albicans WO-1 : CAWG_00017	FALSE	FALSE	151	0.00993377	FALSE
C1_14400C_A	NA	orf19.7257	19	F	1	C1_14400C_A	Ortholog(s) have role in meiotic mismatch repair, reciprocal meiotic recombination and MutLbeta complex localization	FALSE	FALSE	111	0.045045	FALSE
C1_14410W_A	NA	orf19.7256	10	A	3	C1_14410W_A	Ortholog of S. cerevisisae/S. pombe Lsm5; Lsm (Like Sm) protein involved in mRNA decay; Predicted ORF from Assembly 19; removed from Assembly 20; restored based on comparative genome analysis; flucytosine induced	FALSE	FALSE	178.5	0.0280112	FALSE
C1_14440C_A	NA	orf19.7261	8	B	5	C1_14440C_A	Putative Rab GDP-dissociation inhibitor; GlcNAc-induced protein; Spider biofilm repressed	TRUE	FALSE	43.5	0.850575	TRUE
C1_14460W_A	NA	orf19.7264	2	H	4	C1_14460W_A	Metalloprotease subunit of the 19S regulatory particle of the 26S proteasome lid; couples the deubiquitination and degradation of proteasome substrates; role in fission of mitochondria and peroxisome; Spider biofilm repressed	FALSE	TRUE	38	0.184211	FALSE
C1_14470W_A	NA	orf19.7265	4	G	7	C1_14470W_A	Putative zinc-finger domain protein with a predicted role in pre-mRNA splicing; Hap43-repressed; Spider biofilm repressed	FALSE	FALSE	149	0.0436242	FALSE
C1_14500C_A	NA	orf19.7269	16	C	3	C1_14500C_A	Putative polyamine acetyltransferase; acetylates polyamines (e.g. putrescine, spermidine, spermine) and aralkylamines (e.g. tryptamine, phenylethylamine); Spider biofilm repressed	FALSE	FALSE	170	0.0235294	FALSE
C1_14520W_A	NA	orf19.7270	33	B	8	C1_14520W_A	Protein of unknown function; Spider biofilm repressed	FALSE	FALSE	143	0.0104895	FALSE
C2_00050C_A	NA	orf19.1920	33	D	10	C2_00050C_A	Ortholog of C. dubliniensis CD36 : Cd36_15040	FALSE	FALSE	143	0.0174825	FALSE
C2_00090W_A	NA	orf19.1913	27	B	2	C2_00090W_A	Protein of unknown function; flow model biofilm induced	FALSE	FALSE	142	0.028169	FALSE
C2_00110W_A	NA	orf19.1910	4	C	4	C2_00110W_A	Predicted NADH-dependent flavin oxidoreductase; Hap43-repressed gene	FALSE	FALSE	112.5	0.266667	FALSE
C2_00170C_A	NA	orf19.2115	12	E	8	C2_00170C_A	Putative molybdopterin-converting factor; fungal-specific (no human or murine homolog)	FALSE	FALSE	94.5	0.031746	FALSE
C2_00170C_A	NA	orf19.2115	25	F	7	C2_00170C_A	Putative molybdopterin-converting factor; fungal-specific (no human or murine homolog)	FALSE	FALSE	127	0.011811	FALSE
C2_00180C_A	NA	orf19.2114	21	C	9	C2_00180C_A	Predicted uricase; ortholog of S. pombe SPCC1223.09; Spider biofilm induced	FALSE	FALSE	143.5	0.0348432	FALSE
C2_00190C_A	NA	orf19.2113	13	G	10	C2_00190C_A	Putative integral peroxisomal membrane protein; Hap43p-repressed gene	FALSE	FALSE	122.5	0.0163265	FALSE
C2_00200W_A	NA	orf19.2112	21	H	3	C2_00200W_A	snRNP U5 splicing factor component; involved in positioning the 3' splice site during the 2nd catalytic step of splicing; Spider biofilm induced	FALSE	FALSE	57.5	0.530435	FALSE
C2_00270C_A	NA	orf19.2106	9	B	5	C2_00270C_A	Putative protein of unknown function; Hap43p-repressed gene	FALSE	FALSE	137.5	0.0472727	FALSE
C2_00280C_A	NA	orf19.2105	8	B	6	C2_00280C_A	Putative pre-mRNA-splicing factor; possibly an essential gene, disruptants not obtained by UAU1 method	FALSE	FALSE	161.5	0.563467	FALSE
C2_00290W_A	NA	orf19.2104	15	A	9	C2_00290W_A	Ortholog(s) have chaperone binding activity, role in aerobic respiration, iron-sulfur cluster assembly and mitochondrion localization	FALSE	FALSE	165.5	0.00906344	FALSE
C2_00360C_A	NA	orf19.2095	16	C	8	C2_00360C_A	Ortholog(s) have role in negative regulation of transcription from RNA polymerase II promoter in response to iron and cytosol, nucleus localization	FALSE	FALSE	177	0.019774	FALSE
C2_00390C_A	NA	orf19.2092	17	C	6	C2_00390C_A	Putative peroxisomal cystathionine beta-lyase; Gcn4p-regulated	FALSE	FALSE	158.5	0.0189274	FALSE
C2_00410C_A	NA	orf19.2090	21	B	12	C2_00410C_A	Ortholog of S. cerevisiae Ecm16, an essential DEAH-box ATP-dependent RNA helicase specific to the U3 snoRNP required for 18S rRNA synthesis; Hap43-induced; Spider biofilm induced	FALSE	FALSE	61.5	0.422764	FALSE
C2_00540W_A	NA	orf19.2073	17	C	7	C2_00540W_A	Protein with a multidrug and toxin extrusion protein domain; induced by Mnl1 under weak acid stress	FALSE	FALSE	160.5	0.0186916	FALSE
C2_00550W_A	NA	orf19.2072	13	G	2	C2_00550W_A	Ortholog(s) have (R)-carnitine transmembrane transporter activity, choline transmembrane transporter activity, ethanolamine transmembrane transporter activity	FALSE	FALSE	110.5	0.0180995	FALSE
C2_00590W_A	NA	orf19.2068	27	B	9	C2_00590W_A	Ortholog of C. dubliniensis CD36 : Cd36_15550, C. parapsilosis CDC317 : CPAR2_213190, Candida tenuis NRRL Y-1498 : CANTEDRAFT_119026 and Debaryomyces hansenii CBS767 : DEHA2G08514g	FALSE	FALSE	147.5	0.0135593	FALSE
C2_00600C_A	NA	orf19.2067	17	C	8	C2_00600C_A	Protein with a predicted role in mitochondrial iron metabolism; Hap43-repressed; expression upregulated during growth in the mouse cecum; Spider biofilm induced	FALSE	FALSE	149	0.0469799	FALSE
C2_00630C_A	NA	orf19.2065	12	E	1	C2_00630C_A	Ortholog(s) have role in allantoin catabolic process and cytosol, nucleus localization	FALSE	FALSE	161.5	0.0123839	FALSE
C2_00640W_A	NA	orf19.2064	5	F	4	C2_00640W_A	Putative transcription factor with zinc finger DNA-binding motif	FALSE	FALSE	139	0.0755396	FALSE
C2_00660C_A	NA	orf19.2062	28	F	12	C2_00660C_A	Cu-containing superoxide dismutase; role in response to host innate immune ROS; regulated on white-opaque switch; ciclopirox olamine induced; caspofungin repressed; SOD1,4,5,6 gene family; yeast-associated; Spider biofilm induced	FALSE	FALSE	131.5	0.0190114	FALSE
C2_00690W_A	NA	orf19.2059	23	A	7	C2_00690W_A	Protein with homology to magnesium-dependent endonucleases and phosphatases; regulated by Sef1, Sfu1, and Hap43; Spider biofilm induced	FALSE	FALSE	157	0.0350318	FALSE
C2_00720C_A	NA	orf19.2054	30	C	1	C2_00720C_A	Putative transcription factor with zinc finger DNA-binding motif; lacks an ortholog in S. cerevisiae; transposon mutation affects filamentous growth; caspofungin induced; mutation causes marginal increase in caspofungin sensitivity	FALSE	FALSE	126.5	0.0197628	FALSE
C2_00740C_A	NA	orf19.2050	17	E	8	C2_00740C_A	Ortholog(s) have sterol esterase activity, role in cellular lipid metabolic process, sterol metabolic process and fungal-type vacuole, integral to membrane, lipid particle localization	FALSE	FALSE	165	0.0181818	FALSE
C2_00790C_A	NA	orf19.2045	13	E	6	C2_00790C_A	Ortholog(s) have diacylglycerol kinase activity, role in phosphatidic acid biosynthetic process and integral to endoplasmic reticulum membrane localization	FALSE	FALSE	142	0.0211268	FALSE
C2_00800C_A	NA	orf19.2044	28	G	1	C2_00800C_A	Putative GPI-anchored protein	FALSE	FALSE	138.5	0	FALSE
C2_00810C_A	NA	orf19.2043	17	E	6	C2_00810C_A	Ortholog of C. dubliniensis CD36 : Cd36_15750, C. parapsilosis CDC317 : CPAR2_213000, Debaryomyces hansenii CBS767 : DEHA2D18524g and Pichia stipitis Pignal : PICST_42355	FALSE	FALSE	175.5	0.0854701	FALSE
C2_00830C_A	NA	orf19.2041	15	G	4	C2_00830C_A	Ortholog(s) have DNA translocase activity, histone acetyl-lysine binding activity	FALSE	FALSE	150.5	0	FALSE
C2_00840W_A	NA	orf19.2040	8	H	12	C2_00840W_A	Ortholog(s) have oxidoreductase activity, acting on NAD(P)H activity, role in iron-sulfur cluster assembly, nitric oxide biosynthetic process, oxidation-reduction process and mitochondrion localization	FALSE	FALSE	144.5	0.0553633	FALSE
C2_00880W_A	NA	orf19.2036	33	C	9	C2_00880W_A	Predicted dihydrodiol dehydrogenase; ortholog of S. pombe SPAC513.06c; flow model and rat catheter biofilm repressed	FALSE	FALSE	142	0.0176056	FALSE
C2_00910W_A	NA	orf19.2033	28	G	2	C2_00910W_A	Putative GPI-anchored protein; macrophage-induced gene; mutants are viable	FALSE	FALSE	152	0.00657895	FALSE
C2_01030W_A	NA	orf19.2019	13	G	8	C2_01030W_A	Ortholog(s) have structural constituent of ribosome activity and mitochondrial large ribosomal subunit localization	FALSE	FALSE	113	0.429204	FALSE
C2_01090C_A	NA	orf19.2016	13	D	1	C2_01090C_A	Ortholog(s) have protein binding, bridging activity, role in ergosterol biosynthetic process and endoplasmic reticulum membrane localization	FALSE	FALSE	148	0.0236486	FALSE
C2_01160W_A	NA	orf19.2008	17	A	8	C2_01160W_A	Ortholog(s) have S-methyl-5-thioribose-1-phosphate isomerase activity, role in L-methionine salvage from methylthioadenosine and cytosol, nucleus localization	FALSE	FALSE	150.5	0.00664452	FALSE
C2_01170C_A	NA	orf19.2007	18	F	3	C2_01170C_A	Ortholog(s) have role in Golgi to vacuole transport, ascospore wall assembly, retrograde transport, endosome to Golgi and GARP complex, mitochondrion localization	FALSE	FALSE	126.5	0.027668	FALSE
C2_01190C_A	NA	orf19.2006	4	A	7	C2_01190C_A	Ortholog(s) have fungal-type vacuole membrane localization	FALSE	FALSE	158	0.00949367	FALSE
C2_01220W_A	NA	orf19.2002	1	B	2	C2_01220W_A	Ortholog(s) have structural constituent of nuclear pore activity and role in nuclear pore organization, poly(A)+ mRNA export from nucleus, protein import into nucleus, ribosomal large subunit export from nucleus	FALSE	TRUE	14.5	0.724138	FALSE
C2_01260W_A	NA	orf19.1998	27	C	12	C2_01260W_A	Ortholog of C. dubliniensis CD36 : Cd36_16140, C. parapsilosis CDC317 : CPAR2_213870, Candida tenuis NRRL Y-1498 : CANTEDRAFT_92202 and Debaryomyces hansenii CBS767 : DEHA2A01980g	FALSE	FALSE	163.5	0	FALSE
C2_01340W_A	NA	orf19.1991	12	G	1	C2_01340W_A	Ortholog(s) have cytoplasm localization	FALSE	FALSE	135	0	FALSE
C2_01390W_A	NA	orf19.1444	9	A	12	C2_01390W_A	Ortholog(s) have phosphatidylinositol-4,5-bisphosphate binding activity, role in actin cortical patch assembly, actin filament organization, endocytosis and actin cortical patch, mating projection tip localization	TRUE	FALSE	74.5	0.879195	TRUE
C2_01450C_A	NA	orf19.1449	20	C	11	C2_01450C_A	Protein of unknown function; induced in azole-resistant strain that overexpresses MDR1; protein present in exponential and stationary growth phase yeast cultures; Spider biofilm induced	FALSE	FALSE	127.5	0.0117647	FALSE
C2_01490C_A	NA	orf19.1457	9	A	7	C2_01490C_A	Putative RNA polymerase transcription factor TFIIH core component; possibly an essential gene, disruptants not obtained by UAU1 method	FALSE	FALSE	90.5	0.187845	FALSE
C2_01510C_A	NA	orf19.1458	23	E	9	C2_01510C_A	Ortholog(s) have tRNA-specific adenosine deaminase activity, role in tRNA modification and cytoplasm, nucleus localization	FALSE	FALSE	163.5	0.0642202	FALSE
C2_01530C_A	NA	orf19.1460	8	C	3	C2_01530C_A	Putative glutamine-dependent NAD synthetase, involved in NAD salvage pathway	TRUE	FALSE	40.5	0.91358	TRUE
C2_01570W_A	NA	orf19.1465	24	C	12	C2_01570W_A	Has domain(s) with predicted N-acetyltransferase activity	FALSE	FALSE	144	0.00347222	FALSE
C2_01600C_A	NA	orf19.1468	16	G	2	C2_01600C_A	Ortholog(s) have protein phosphatase type 2A regulator activity, protein serine/threonine phosphatase activity	FALSE	FALSE	108.5	0.0967742	FALSE
C2_01660C_A	NA	orf19.1477	16	G	1	C2_01660C_A	Protein of unknown function; possible ER protein; Hap43p-repressed; Spider biofilm induced	FALSE	FALSE	159.5	0.0031348	FALSE
C2_01680C_A	NA	orf19.1479	3	E	1	C2_01680C_A	Ortholog of the mitochondria localized S. cerevisiae Pib2 protein of unknown function; has a FYVE zinc finger domain; Spider biofilm induced	FALSE	FALSE	136	0.0441176	FALSE
C2_01690W_A	NA	orf19.1480	21	D	9	C2_01690W_A	Putative succinate dehydrogenase; enzyme of citric acid cycle; repressed by nitric oxide; Efg1, Hap43 repressed	FALSE	FALSE	133	0.135338	FALSE
C2_01700C_A	NA	orf19.1481	30	E	4	C2_01700C_A	Predicted transcription factor; possibly an essential gene, disruptants not obtained by UAU1 method	FALSE	FALSE	97.5	0.0205128	FALSE
C2_01710W_A	NA	orf19.1482	35	E	9	C2_01710W_A	Subunit of the Dam1 (DASH) complex, which acts in chromosome segregation by coupling kinetochores to spindle microtubules; expression regulated during planktonic growth	FALSE	FALSE	51	0.0980392	FALSE
C2_01820C_A	NA	orf19.1491	3	B	5	C2_01820C_A	Ortholog(s) have RNA binding activity, role in mRNA splicing, via spliceosome and U1 snRNP, U2-type prespliceosome localization	FALSE	FALSE	52	0.375	FALSE
C2_01870C_A	NA	orf19.1496	30	A	9	C2_01870C_A	Putative transcription factor with zinc finger DNA-binding motif; Hap43p-repressed gene	FALSE	FALSE	131	0.0152672	FALSE
C2_01880C_A	NA	orf19.1497	30	A	10	C2_01880C_A	Putative transcription factor with zinc cluster DNA-binding motif; involved in virulence	FALSE	FALSE	126.5	0.0197628	FALSE
C2_01890W_A	NA	orf19.1499	30	B	5	C2_01890W_A	Putative zinc-finger transcription factor, similar to A. nidulans FarA and FarB; activates genes required for fatty acid degradation; induced by oleate; null mutant displays carbon source utilization defects and slightly reduced virulence	FALSE	FALSE	97	0.056701	FALSE
C2_01920C_A	NA	orf19.1504	20	F	4	C2_01920C_A	Putative patatin-like phospholipase; fungal-specific (no human or murine homolog)	FALSE	FALSE	123	0.0325203	FALSE
C2_02120W_A	NA	orf19.1528	5	A	12	C2_02120W_A	Putative mitochondrial RNA polymerase specificity factor; possibly an essential gene, disruptants not obtained by UAU1 method	TRUE	FALSE	111	0.869369	TRUE
C2_02150C_A	NA	orf19.1531	21	C	2	C2_02150C_A	Ortholog(s) have RNA binding, protein heterodimerization activity, role in mRNA cleavage, mRNA polyadenylation and cytosol, mRNA cleavage factor complex, mitochondrion localization	FALSE	FALSE	77	0.292208	FALSE
C2_02170W_A	NA	orf19.1533	5	C	3	C2_02170W_A	Possible vacuolar protein; Hap43-induced gene	FALSE	FALSE	129	0.0658915	FALSE
C2_02200W_A	NA	orf19.1537	8	F	11	C2_02200W_A	Putative vacuolar transporter; Hap43-induced; required for normal filamentous growth; mRNA binds She3 and is localized to hyphal tips	FALSE	FALSE	165.5	0.0574018	FALSE
C2_02270C_A	NA	orf19.1545	17	H	9	C2_02270C_A	Ortholog(s) have structural constituent of ribosome activity and mitochondrial small ribosomal subunit localization	FALSE	FALSE	139.5	0.433692	FALSE
C2_02300W_A	NA	orf19.1548	4	E	12	C2_02300W_A	Ortholog(s) have role in mRNA splicing, via spliceosome and U4/U6 x U5 tri-snRNP complex localization	FALSE	FALSE	130	0.215385	FALSE
C2_02310W_A	NA	orf19.1549	35	A	8	C2_02310W_A	Plasma membrane-associated protein identified in detergent-resistant membrane fraction (possible lipid raft component); repressed by nitric oxide; predicted transmembrane helix	FALSE	FALSE	138	0.195652	FALSE
C2_02410W_A	NA	orf19.1564	4	E	9	C2_02410W_A	Plasma membrane-localized protein of unknown function	FALSE	FALSE	124	0.0564516	FALSE
C2_02440W_A	NA	orf19.1568	6	A	3	C2_02440W_A	Ortholog(s) have Rab guanyl-nucleotide exchange factor activity, phosphatidylinositol binding activity	FALSE	FALSE	142.5	0.00701754	FALSE
C2_02500W_A	NA	orf19.1574	11	A	1	C2_02500W_A	Putative TFIID subunit involved in RNA polymerase II transcription initiation; possibly an essential gene, disruptants not obtained by UAU1 method	FALSE	FALSE	137	0.0291971	FALSE
C2_02520W_A	NA	orf19.1576	6	F	3	C2_02520W_A	Ortholog(s) have nuclear localization sequence binding, ubiquitin binding activity, role in response to ethanol and cytosol localization	FALSE	FALSE	155	0.00322581	FALSE
C2_02540W_A	NA	orf19.1578	7	F	12	C2_02540W_A	Ortholog of S. cereviaie Rrp5, an RNA binding protein involved in synthesis of 18S and 5.8S rRNAs; Hap43-induced gene	FALSE	FALSE	168	0.00595238	FALSE
C2_02550C_A	NA	orf19.1580	22	D	5	C2_02550C_A	Protein of unknown function; Spider biofilm induced	FALSE	FALSE	112.5	0.08	FALSE
C2_02630W_A	NA	orf19.1589	15	G	2	C2_02630W_A	Putative transcription factor component of the core factor (CF) rDNA transcription factor complex; Spider biofilm induced	FALSE	FALSE	175.5	0.031339	FALSE
C2_02690W_A	NA	orf19.5838	24	A	9	C2_02690W_A	Ortholog(s) have phosphoserine phosphatase activity, role in L-serine biosynthetic process and cytoplasm, nucleus localization	FALSE	FALSE	159.5	0.0282132	FALSE
C2_02700C_A	NA	orf19.5837	13	E	8	C2_02700C_A	Ortholog(s) have 4-amino-4-deoxychorismate lyase activity, role in folic acid biosynthetic process and cytoplasm localization	FALSE	FALSE	142	0.0140845	FALSE
C2_02710C_A	NA	orf19.5835	10	H	3	C2_02710C_A	Ortholog(s) have role in rRNA processing, ribosomal small subunit assembly and CURI complex, UTP-C complex, cytosol localization	FALSE	FALSE	111	0.522523	FALSE
C2_02730W_A	NA	orf19.5833	9	F	8	C2_02730W_A	Ortholog(s) have polyubiquitin binding activity	FALSE	FALSE	61	0.557377	FALSE
C2_02790C_A	NA	orf19.5826	4	A	10	C2_02790C_A	Predicted amino acid transmembrane transporter; rat catheter biofilm repressed	FALSE	FALSE	153	0.0130719	FALSE
C2_02870W_A	NA	orf19.5817	15	F	6	C2_02870W_A	Ortholog(s) have Rab guanyl-nucleotide exchange factor activity, role in ER to Golgi vesicle-mediated transport, intra-Golgi vesicle-mediated transport and TRAPP complex, cis-Golgi network membrane, cytosol, nucleus localization	FALSE	FALSE	158	0.120253	FALSE
C2_02900W_A	NA	orf19.5814	27	D	2	C2_02900W_A	Protein of unknown function; Spider biofilm induced	FALSE	FALSE	138.5	0.032491	FALSE
C2_02930C_A	NA	orf19.5812	3	E	4	C2_02930C_A	Ortholog of S. cerevisiae Ett1, a nuclear protein that inhibits replication of Brome mosaic virus; early-stage flow model biofilm induced	FALSE	FALSE	85.5	0.0701754	FALSE
C2_02960C_A	NA	orf19.5808	4	H	3	C2_02960C_A	Ortholog(s) have protein-lysine N-methyltransferase activity, role in negative regulation of G2/M transition of mitotic cell cycle, peptidyl-lysine methylation and cytosol, nucleus localization	FALSE	FALSE	168.5	0.0237389	FALSE
C2_03140C_A	NA	orf19.5782	25	E	3	C2_03140C_A	Ortholog(s) have mitochondrion localization	FALSE	FALSE	165.5	0.0151057	FALSE
C2_03150C_A	NA	orf19.5780	19	D	3	C2_03150C_A	Putative protein of unknown function; Hap43p-repressed gene	FALSE	FALSE	158.5	0	FALSE
C2_03170W_A	NA	orf19.5777	14	A	1	C2_03170W_A	Protein of unknown function; F-12/CO2 early biofilm induced	FALSE	FALSE	144.5	0.00692042	FALSE
C2_03200W_A	NA	orf19.910	12	C	1	C2_03200W_A	Predicted splicing factor, component of the U4/U6-U5 snRNP complex; Hap43-induced gene; rat catheter biofilm induced	FALSE	FALSE	65	0.307692	FALSE
C2_03350W_A	NA	orf19.893	28	G	3	C2_03350W_A	Putative GPI-anchored protein; exogenously expressed protein substrate for Kex2 processing in vitro; repressed by alpha pheromone in SpiderM medium; macrophage-induced; induced in oralpharyngeal candidiasis; Spider biofilm induced	FALSE	FALSE	135	0.0111111	FALSE
C2_03440W_A	NA	orf19.876	28	G	4	C2_03440W_A	Putative GPI-anchored protein of unknown function; Spider biofilm repressed	FALSE	FALSE	127.5	0.0235294	FALSE
C2_03480C_A	NA	orf19.873	7	C	12	C2_03480C_A	Ortholog of Candida albicans WO-1 : CAWG_04115	FALSE	FALSE	162.5	0.00307692	FALSE
C2_03520C_A	NA	orf19.868	30	H	9	C2_03520C_A	Protein of unknown function; transcription is specific to white cell type	FALSE	FALSE	130.5	0.0306513	FALSE
C2_03550C_A	NA	orf19.864	25	C	9	C2_03550C_A	Ortholog(s) have role in nuclear-transcribed mRNA catabolic process, 3'-5' exonucleolytic nonsense-mediated decay and cytosol, polysome localization	FALSE	FALSE	139	0.028777	FALSE
C2_03560C_A	NA	orf19.863	24	A	12	C2_03560C_A	Ortholog(s) have structural constituent of ribosome activity and mitochondrial large ribosomal subunit localization	FALSE	FALSE	116.5	0.321888	FALSE
C2_03690C_A	NA	orf19.851	19	G	11	C2_03690C_A	Protein of unknown function; repressed by Rim101; negatively modulates intracellular ATP levels during the development of azole resistance; induced by Ca(2+) in a calcineurin-dependent manner; Spider biofilm induced	FALSE	FALSE	153	0.0130719	FALSE
C2_03700W_A	NA	orf19.850	25	C	11	C2_03700W_A	Ortholog(s) have protein-N-terminal asparagine amidohydrolase activity, protein-N-terminal glutamine amidohydrolase activity and role in cellular protein modification process, protein catabolic process	FALSE	FALSE	138.5	0.0397112	FALSE
C2_03780C_A	NA	orf19.843	25	B	3	C2_03780C_A	Putative DNA repair exonuclease; fungal-specific (no human or murine homolog)	FALSE	FALSE	140.5	0.0355872	FALSE
C2_03800C_A	NA	orf19.841	20	F	12	C2_03800C_A	Ortholog(s) have role in Golgi vesicle transport and Golgi membrane localization	FALSE	FALSE	148.5	0.013468	FALSE
C2_03890W_A	NA	orf19.836	27	D	3	C2_03890W_A	Protein likely to be essential for growth, based on an insertional mutagenesis strategy	FALSE	FALSE	153.5	0.00977199	FALSE
C2_03900C_A	NA	orf19.835	19	F	11	C2_03900C_A	Ortholog(s) have role in nucleosome mobilization and Ino80 complex, cytosol localization	FALSE	FALSE	143	0.00699301	FALSE
C2_03930C_A	NA	orf19.831	4	E	2	C2_03930C_A	Ortholog of C. dubliniensis CD36 : Cd36_18570, C. parapsilosis CDC317 : CPAR2_211360, Candida tenuis NRRL Y-1498 : CANTEDRAFT_115359 and Debaryomyces hansenii CBS767 : DEHA2D06886g	FALSE	FALSE	21.5	0.767442	TRUE
C2_03980C_A	NA	orf19.826	30	H	10	C2_03980C_A	RNA polymerase II mediator complex subunit; RNA polymerase II transcription cofactor	FALSE	FALSE	130	0.0230769	FALSE
C2_04010C_A	NA	orf19.822	31	G	4	C2_04010C_A	Small heat shock protein; role in stress response and virulence; fluconazole-downregulated; induced in cyr1 or ras1 mutant; stationary phase enriched protein; detected in some, not all, biofilm extracts; Spider biofilm induced	FALSE	FALSE	153.5	0.0130293	FALSE
C2_04030C_A	NA	orf19.819	2	F	7	C2_04030C_A	Ortholog(s) have role in lipoate biosynthetic process and mitochondrion localization	FALSE	FALSE	112.5	0.591111	FALSE
C2_04100W_A	NA	orf19.811	3	E	10	C2_04100W_A	Protein of unknown function; mutant is viable; Hap43-repressed	FALSE	FALSE	128.5	0.0272374	FALSE
C2_04120C_A	NA	orf19.809	24	A	1	C2_04120C_A	Ortholog(s) have role in maturation of LSU-rRNA from tricistronic rRNA transcript (SSU-rRNA, 5.8S rRNA, LSU-rRNA) and nucleolus, preribosome localization	FALSE	FALSE	147.5	0.020339	FALSE
C2_04120C_A	NA	orf19.809	25	E	12	C2_04120C_A	Ortholog(s) have role in maturation of LSU-rRNA from tricistronic rRNA transcript (SSU-rRNA, 5.8S rRNA, LSU-rRNA) and nucleolus, preribosome localization	FALSE	FALSE	155	0.0258065	FALSE
C2_04160W_A	NA	orf19.805	12	G	2	C2_04160W_A	Putative protein of unknown function; possibly mitochondrial; Hap43-repressed; Spider biofilm repressed	FALSE	FALSE	140.5	0	FALSE
C2_04180C_A	NA	orf19.804	6	C	4	C2_04180C_A	Putative mitochondrial carrier family transporter; rat catheter biofilm induced	FALSE	FALSE	149.5	0.0434783	FALSE
C2_04340C_A	NA	orf19.4520	12	G	3	C2_04340C_A	Putative gluconokinase; rat catheter biofilm induced	FALSE	FALSE	149	0.0033557	FALSE
C2_04360W_A	NA	orf19.4518	6	F	11	C2_04360W_A	Protein kinase of unknown function; mutants are viable	FALSE	FALSE	168	0.0119048	FALSE
C2_04370W_A	NA	orf19.4517	27	G	9	C2_04370W_A	Protein of unknown function; Hap43-induced gene	TRUE	FALSE	21	0.904762	TRUE
C2_04540C_A	NA	orf19.4496	4	D	4	C2_04540C_A	Ortholog(s) have role in cellular calcium ion homeostasis and Golgi medial cisterna, cis-Golgi network, endoplasmic reticulum, fungal-type vacuole membrane localization	FALSE	FALSE	120.5	0.124481	FALSE
C2_04570W_A	NA	orf19.4492	10	G	1	C2_04570W_A	Ortholog(s) have role in nuclear division, rRNA processing and mitotic spindle pole body, nuclear periphery, nucleolus, preribosome, large subunit precursor localization	FALSE	FALSE	201	0.271144	FALSE
C2_04740C_A	NA	orf19.193	27	C	8	C2_04740C_A	Ortholog of C. dubliniensis CD36 : Cd36_19310, C. parapsilosis CDC317 : CPAR2_209710, Candida tenuis NRRL Y-1498 : CANTEDRAFT_113479 and Debaryomyces hansenii CBS767 : DEHA2C15114g	FALSE	FALSE	129	0.0387597	FALSE
C2_04830W_A	NA	orf19.4128	16	F	6	C2_04830W_A	Ortholog of C. dubliniensis CD36 : Cd36_19390, C. parapsilosis CDC317 : CPAR2_209600, Candida tenuis NRRL Y-1498 : CANTEDRAFT_134010 and Debaryomyces hansenii CBS767 : DEHA2C14960g	FALSE	FALSE	180.5	0.0166205	FALSE
C2_04860W_A	NA	orf19.4125	11	C	8	C2_04860W_A	C2H2 transcription factor; Hap43-induced; rat catheter and Spider biofilm induced	TRUE	FALSE	83	0.13253	FALSE
C2_04990W_A	NA	orf19.3531	12	C	5	C2_04990W_A	Ortholog(s) have role in regulation of DNA-dependent DNA replication initiation and DNA replication preinitiation complex, endoplasmic reticulum, nuclear envelope, spindle pole body localization	FALSE	FALSE	111	0.0135135	FALSE
C2_05020W_A	NA	orf19.3533	5	A	9	C2_05020W_A	Ortholog(s) have role in ascospore formation, mitochondrial respiratory chain complex assembly, positive regulation of transcription from RNA polymerase II promoter	FALSE	FALSE	123	0.0772358	FALSE
C2_05050C_A	NA	orf19.3536	3	D	5	C2_05050C_A	Ortholog(s) have acetylglucosaminyltransferase activity, role in protein N-linked glycosylation and Golgi medial cisterna localization	FALSE	FALSE	102	0.0686275	FALSE
C2_05080C_A	NA	orf19.3539	4	H	10	C2_05080C_A	Predicted nucleolar S-adenosylmethionine-dependent rRNA methyltransferase; Spider biofilm induced	FALSE	FALSE	172	0.00872093	FALSE
C2_05130W_A	NA	orf19.3544	21	E	12	C2_05130W_A	Putative protein of unknown function; Hap43p-repressed gene	FALSE	FALSE	161	0.015528	FALSE
C2_05140W_A	NA	orf19.3545	9	B	1	C2_05140W_A	Ortholog(s) have protein serine/threonine kinase activity, role in meiotic anaphase II, protein phosphorylation, septation initiation signaling cascade and cellular bud neck, cytoplasm, new mitotic spindle pole body, nucleus localization	FALSE	FALSE	151.5	0.019802	FALSE
C2_05170W_A	NA	orf19.3548	3	G	7	C2_05170W_A	Ortholog(s) have mitochondrion localization	FALSE	FALSE	136	0.0477941	FALSE
C2_05290C_A	NA	orf19.3558	18	G	6	C2_05290C_A	Ortholog(s) have Golgi apparatus, endoplasmic reticulum localization	FALSE	FALSE	123	0.0203252	FALSE
C2_05300C_A	NA	orf19.3560	3	D	3	C2_05300C_A	S. cerevisiae ortholog Mrps35p is a structural constituent of ribosome and localizes to mitochondrial small ribosomal subunit; the snoRNA CD39 is encoded within the MRPS35 intron	TRUE	FALSE	71.5	0.93007	TRUE
C2_05510C_A	NA	orf19.3581	4	D	5	C2_05510C_A	Ortholog(s) have histone binding activity, role in DNA replication-dependent nucleosome assembly and CAF-1 complex, cytoplasm, nucleus localization	FALSE	FALSE	130.5	0.0536398	FALSE
C2_05560W_A	NA	orf19.6868	24	D	3	C2_05560W_A	Putative NADPH-dependent methylglyoxal reductase; homozygous transposon insertion causes decreased colony wrinkling under filamentous growth-inducing conditions, but does not block true hyphal formation in liquid media	FALSE	FALSE	119.5	0.0251046	FALSE
C2_05570C_A	NA	orf19.6869	5	H	6	C2_05570C_A	Putative lipid raft associated protein; Spider biofilm induced	FALSE	FALSE	129.5	0.0694981	FALSE
C2_05640W_A	NA	orf19.6874	30	E	5	C2_05640W_A	Putative helix-loop-helix (HLH) transcription factor with a role in filamentous growth	FALSE	FALSE	146.5	0.0784983	FALSE
C2_05670C_A	NA	orf19.6879	15	B	8	C2_05670C_A	Ortholog(s) have tRNA-intron endonuclease activity, role in tRNA-type intron splice site recognition and cleavage and mitochondrial outer membrane, tRNA-intron endonuclease complex localization	FALSE	FALSE	168.5	0	FALSE
C2_05680W_A	NA	orf19.6880	10	D	5	C2_05680W_A	Ortholog(s) have role in CVT pathway, macroautophagy, peroxisome degradation, retrograde transport, vesicle recycling within Golgi and Golgi transport complex, cell division site, cell tip, nucleus localization	FALSE	FALSE	9.5	0.789474	FALSE
C2_05750W_A	NA	orf19.6886	18	A	4	C2_05750W_A	Ortholog(s) have rRNA binding activity, role in maturation of LSU-rRNA from tricistronic rRNA transcript (SSU-rRNA, 5.8S rRNA, LSU-rRNA), ribosomal large subunit export from nucleus and nucleolus localization	FALSE	FALSE	154	0.123377	FALSE
C2_05760C_A	NA	orf19.6887	26	B	12	C2_05760C_A	Predicted ORF from Assembly 19; repressed by nitric oxide; removed from Assembly 20; subsequently reinstated in Assembly 21 based on comparative genome analysis	FALSE	FALSE	147.5	0.0508475	FALSE
C2_05820W_A	NA	orf19.5205	13	G	11	C2_05820W_A	Protein of unknown function; Hap43-repressed gene	FALSE	FALSE	146	0.00684932	FALSE
C2_05830C_A	NA	orf19.5206	23	C	11	C2_05830C_A	Putative chaperone protein; role in the assembly of box H/ACA snoRNPs and thus for pre-rRNA processing; Spider biofilm induced	FALSE	FALSE	148	0.0304054	FALSE
C2_05910W_A	NA	orf19.5213	5	G	11	C2_05910W_A	Putative protein of unknown function; transcript is upregulated in clinical isolates from HIV+ patients with oral candidiasis	FALSE	FALSE	156	0.0192308	FALSE
C2_06080C_A	NA	orf19.4112	22	F	8	C2_06080C_A	Ortholog(s) have 8-oxo-dGDP phosphatase activity, ATP binding, magnesium ion binding, thiamine binding, thiamine diphosphokinase activity, role in thiamine biosynthetic process and cytosol localization	FALSE	FALSE	85.5	0.0409357	FALSE
C2_06120C_A	NA	orf19.4106	16	B	6	C2_06120C_A	Ortholog of S. cerevisiae : YJR141W, C. glabrata CBS138 : CAGL0M00264g, C. dubliniensis CD36 : Cd36_20520, C. parapsilosis CDC317 : CPAR2_104880 and Candida tenuis NRRL Y-1498 : CANTEDRAFT_126860	FALSE	FALSE	173	0.0144509	FALSE
C2_06230W_A	NA	orf19.5486	14	C	4	C2_06230W_A	Putative endoribonuclease; heterozygous null mutant exhibits hypersensitivity to parnafungin and cordycepin in the C. albicans fitness test	TRUE	FALSE	12.5	0.56	FALSE
C2_06300W_A	NA	orf19.5492	16	A	3	C2_06300W_A	Ortholog(s) have mRNA binding, pre-mRNA 5'-splice site binding activity, role in mRNA 5'-splice site recognition and U1 snRNP, U2-type prespliceosome, commitment complex localization	FALSE	FALSE	160.5	0.17757	FALSE
C2_06320W_A	NA	orf19.5495	18	C	7	C2_06320W_A	Putative RNA-binding protein; induced by alpha pheromone in SpiderM medium	FALSE	FALSE	153.5	0.029316	FALSE
C2_06350C_A	NA	orf19.5499	4	C	9	C2_06350C_A	Ortholog(s) have 4-hydroxyphenylpyruvate dioxygenase activity and role in aromatic amino acid family biosynthetic process	FALSE	FALSE	111.5	0.0403587	FALSE
C2_06480W_A	NA	orf19.25	23	H	6	C2_06480W_A	Ortholog(s) have tRNA (guanine) methyltransferase activity, role in tRNA methylation and cytoplasm, nucleolus localization	FALSE	FALSE	150.5	0.0265781	FALSE
C2_06490W_A	NA	orf19.26	23	G	9	C2_06490W_A	Putative peptide N-glycanase; induced by nitric oxide independent of Yhb1p	FALSE	FALSE	146.5	0.0375427	FALSE
C2_06520C_A	NA	orf19.28	16	D	3	C2_06520C_A	Putative thiamine transmembrane transporter; Spider biofilm induced	FALSE	FALSE	188	0.00797872	FALSE
C2_06530W_A	NA	orf19.29	10	C	3	C2_06530W_A	Ortholog of S. cerevisiae Tah11, a DNA replication licensing factor required for pre-replication complex assembly; rat catheter, flow model and Spider biofilm induced	FALSE	FALSE	173	0.0404624	FALSE
C2_06600W_A	NA	orf19.35	34	F	12	C2_06600W_A	Predicted kise; rat catheter, flow model, Spider biofilm induced	FALSE	FALSE	129.5	0.034749	FALSE
C2_06710W_A	NA	orf19.3151	19	E	7	C2_06710W_A	Has domain(s) with predicted catalytic activity, coenzyme binding activity and role in cellular metabolic process	FALSE	FALSE	140	0.0107143	FALSE
C2_06790W_A	NA	orf19.2230	9	A	3	C2_06790W_A	Putative pre-mRNA-splicing factor; decreased transcription is observed upon benomyl treatment	FALSE	FALSE	142	0.0316901	FALSE
C2_06920C_A	NA	orf19.2246	12	C	10	C2_06920C_A	Ortholog(s) have cytosol, nucleus localization	FALSE	FALSE	135	0.0148148	FALSE
C2_07040W_A	NA	orf19.2260	3	A	2	C2_07040W_A	Putative transcription factor with zinc finger DNA-binding motif	FALSE	FALSE	138	0.076087	FALSE
C2_07110C_A	NA	orf19.2266	9	C	1	C2_07110C_A	Ortholog(s) have ATPase activity, DNA binding, nucleosome binding activity, role in chromatin remodeling and Isw1 complex localization	FALSE	FALSE	141.5	0.0176678	FALSE
C2_07140W_A	NA	orf19.2269	25	C	8	C2_07140W_A	Putative 3-phosphoserine phosphatase; induced by benomyl or in azole-resistant strain that overexpresses MDR1; early-stage flow model biofilm induced; Spider biofilm repressed	FALSE	FALSE	132	0.0492424	FALSE
C2_07190C_A	NA	orf19.2275	9	E	12	C2_07190C_A	Putative mitochondrial ribosomal protein; predicted role in aerobic respiration; Spider biofilm repressed	FALSE	FALSE	100.5	0.39801	FALSE
C2_07240C_A	NA	orf19.2281	4	H	8	C2_07240C_A	Ortholog(s) have mitochondrion localization	FALSE	FALSE	156.5	0.0319489	FALSE
C2_07250C_A	NA	orf19.2282	22	G	3	C2_07250C_A	Has domain(s) with predicted catechol 1,2-dioxygenase activity, ferric iron binding activity and role in catechol-containing compound metabolic process, oxidation-reduction process	FALSE	FALSE	107.5	0.116279	FALSE
C2_07270W_A	NA	orf19.2284	13	C	9	C2_07270W_A	Protein with an FMN-binding domain; Hap43-repressed; flow model biofilm induced	FALSE	FALSE	145	0.0206897	FALSE
C2_07280W_A	NA	orf19.2285	22	E	8	C2_07280W_A	Protein of unknown function; transcription induced by benomyl treatment	FALSE	FALSE	127	0.0629921	FALSE
C2_07410W_A	NA	orf19.1890	23	H	11	C2_07410W_A	Ortholog(s) have role in medium-chain fatty acid biosynthetic process	FALSE	FALSE	187	0.195187	FALSE
C2_07440C_A	NA	orf19.1887	23	D	5	C2_07440C_A	Ortholog(s) have sterol esterase activity, role in sterol metabolic process and integral to membrane, lipid particle localization	FALSE	FALSE	151.5	0.0429043	FALSE
C2_07480W_A	NA	orf19.1881	16	F	9	C2_07480W_A	Lysophospholipid acyltransferase, involved in phospholipid remodeling; role in glycerophospholipid biosynthesis; rat catheter biofilm repressed	FALSE	FALSE	178.5	0.022409	FALSE
C2_07550W_A	NA	orf19.1872	26	C	1	C2_07550W_A	Plasma membrane protein; repressed by nitric oxide	FALSE	FALSE	112.5	0.426667	FALSE
C2_07560W_A	NA	orf19.1871	16	F	10	C2_07560W_A	Ortholog(s) have structural molecule activity, role in histone exchange and Swr1 complex, cytosol localization	FALSE	FALSE	156.5	0.0830671	FALSE
C2_07600C_A	NA	orf19.1865	16	F	11	C2_07600C_A	S. cerevisiae ortholog Mcs7 has a role in reciprocal meiotic recombination; Spider biofilm repressed	FALSE	FALSE	175.5	0.022792	FALSE
C2_07630C_A	NA	orf19.1862	5	A	8	C2_07630C_A	Possible stress protein; increased transcription associated with CDR1 and CDR2 overexpression or fluphenazine treatment; regulated by Sfu1, Nrg1, Tup1; stationary phase enriched protein; Spider biofilm induced	FALSE	FALSE	116	0.112069	FALSE
C2_07650C_A	NA	orf19.2217	12	G	5	C2_07650C_A	Ortholog(s) have extracellular region localization	FALSE	FALSE	153.5	0.00325733	FALSE
C2_07680W_A	NA	orf19.2214	12	E	10	C2_07680W_A	Ortholog(s) have structural constituent of ribosome activity and mitochondrial large ribosomal subunit localization	TRUE	FALSE	48.5	0.752577	TRUE
C2_07840W_A	NA	orf19.2197	20	D	6	C2_07840W_A	Has domain(s) with predicted N,N-dimethylaniline monooxygenase activity, NADP binding, flavin adenine dinucleotide binding activity and role in oxidation-reduction process	FALSE	FALSE	134	0.0223881	FALSE
C2_07880W_A	NA	orf19.2194	7	F	3	C2_07880W_A	Cargo-binding subunit of the clathrin associated protein complex (AP-2), involved in endocytosis	FALSE	FALSE	169.5	0.00884956	FALSE
C2_07950W_A	NA	orf19.2186	25	D	7	C2_07950W_A	Ortholog(s) have Seh1-associated complex, cytosol, fungal-type vacuole membrane, nuclear membrane, nuclear pore outer ring localization	FALSE	FALSE	118	0.00847458	FALSE
C2_08100W_A	NA	orf19.2175	13	A	8	C2_08100W_A	Putative mitochondrial cell death effector; induced by nitric oxide; Spider biofilm induced; rat catheter biofilm repressed	FALSE	FALSE	157.5	0.0190476	FALSE
C2_08200W_A	NA	orf19.1125	3	C	11	C2_08200W_A	Predicted hydrolase; induced by nitric oxide	FALSE	FALSE	109.5	0.0410959	FALSE
C2_08380C_A	NA	orf19.1434	10	B	5	C2_08380C_A	Ortholog(s) have protein kinase activator activity	FALSE	FALSE	172	0.0174419	FALSE
C2_08430C_A	NA	orf19.3638	34	C	4	C2_08430C_A	Putative GPI-anchored protein; secreted; flucozole-induced	FALSE	FALSE	111	0.0225225	FALSE
C2_08510W_A	NA	orf19.3627	5	F	11	C2_08510W_A	Ortholog of C. dubliniensis CD36 : Cd36_22640, C. parapsilosis CDC317 : CPAR2_406910, Candida tenuis NRRL Y-1498 : CANTEDRAFT_104937 and Debaryomyces hansenii CBS767 : DEHA2D02706g	FALSE	FALSE	120	0.1	FALSE
C2_08590W_A	NA	orf19.3618	28	G	5	C2_08590W_A	Secreted yeast wall protein; possible role in dispersal in host; mutation increases adhesion and biofilm formation; propeptide; growth phase, phosphate, Ssk1/Ssn6/Efg1/Efh1/Hap43 regulated; mRNA binds She3; flow and Spider biofilm repressed	FALSE	FALSE	140.5	0.0320285	FALSE
C2_08630C_A	NA	orf19.3613	7	D	12	C2_08630C_A	Ortholog(s) have RNA polymerase II core binding, RNA polymerase II core promoter sequence-specific DNA binding transcription factor activity, TFIIF-class binding transcription factor activity, chromatin binding activity	FALSE	FALSE	166	0	FALSE
C2_08650W_A	NA	orf19.3611	26	B	11	C2_08650W_A	Protein of unknown function; Hap43-repressed gene; repressed by nitric oxide	FALSE	FALSE	157	0.0382166	FALSE
C2_08680W_A	NA	orf19.3608	4	D	11	C2_08680W_A	Mismatch repair protein; predicted role in repair of insertion or deletion mutations and removal of nonhomologous DNA ends; rat catheter biofilm repressed	FALSE	FALSE	112	0.0178571	FALSE
C2_08690C_A	NA	orf19.3607	13	D	2	C2_08690C_A	Ortholog of C. dubliniensis CD36 : Cd36_22860, C. parapsilosis CDC317 : CPAR2_806540, Candida tenuis NRRL Y-1498 : CANTEDRAFT_108823 and Debaryomyces hansenii CBS767 : DEHA2B13596g	FALSE	FALSE	96	0.135417	FALSE
C2_08700C_A	NA	orf19.3606	7	A	4	C2_08700C_A	Ortholog of S. cereviae Sna4 vacuolar outer membrane protein that plays a role in sensitivity to NA+; induced by Mnl1 under weak acid stress	FALSE	FALSE	146	0	FALSE
C2_08830W_A	NA	orf19.3586	20	G	3	C2_08830W_A	Ortholog(s) have role in fungal-type cell wall organization, vesicle-mediated transport and integral to endoplasmic reticulum membrane localization	FALSE	FALSE	136.5	0.040293	FALSE
C2_08840W_A	NA	orf19.3585	22	D	10	C2_08840W_A	Putative tRNA methyltransferase complex subunit; regulated by Gcn4; repressed in response to amino acid starvation (3-aminotriazole treatment); Spider biofilm induced	FALSE	FALSE	67.5	0.118519	FALSE
C2_08850C_A	NA	orf19.225	33	B	1	C2_08850C_A	Predicted 2-hydroxyacid dehydrogenase; Hap43-repressed gene	FALSE	FALSE	105.5	0.0236967	FALSE
C2_08910C_A	NA	orf19.216	19	B	3	C2_08910C_A	Protein with a metallo-dependent phosphatase domain; ketoconazole-induced; upregulation correlates with clinical development of fluconazole resistance	FALSE	FALSE	124.5	0.0321285	FALSE
C2_08930W_A	NA	orf19.213	7	H	11	C2_08930W_A	Ortholog(s) have role in ubiquitin-dependent protein catabolic process and nucleus, proteasome regulatory particle, lid subcomplex, proteasome storage granule localization	TRUE	FALSE	36	0.597222	TRUE
C2_08950W_A	NA	orf19.211	21	E	4	C2_08950W_A	Predicted homeodomain-like transcription factor; also has a metal-binding Ada DNA repair protein domain; Spider biofilm induced	FALSE	FALSE	124.5	0.0722892	FALSE
C2_08980C_A	NA	orf19.207	34	C	5	C2_08980C_A	GPI-anchored adhesin-like protein; filament induced; regulated by Nrg1, Tup1; regulated upon hyphal formation; mR binds to She3 and is localized to yeast-form buds and hyphal tips; induced during chlamydospore formation	FALSE	FALSE	104	0.0528846	FALSE
C2_08990C_A	NA	orf19.206	29	B	8	C2_08990C_A	Putative adhesin-like protein	FALSE	FALSE	171.5	0.00874636	FALSE
C2_09080C_A	NA	orf19.4067	32	H	2	C2_09080C_A	Protein lacking an ortholog in S. cerevisiae; transposon mutation affects filamentous growth	FALSE	FALSE	118.5	0.0421941	FALSE
C2_09160W_A	NA	orf19.4078	15	C	11	C2_09160W_A	Ortholog(s) have role in U1 snRNA 3'-end processing, U4 snRNA 3'-end processing and U5 snRNA 3'-end processing, more	FALSE	FALSE	191.5	0.402089	FALSE
C2_09210W_A	NA	orf19.4081	28	G	6	C2_09210W_A	Dubious open reading frame	FALSE	FALSE	129	0.0426357	FALSE
C2_09260C_A	NA	orf19.4088	22	B	4	C2_09260C_A	Ortholog(s) have hydroxyacylglutathione hydrolase activity, role in cellular carbohydrate metabolic process, methylglyoxal catabolic process to D-lactate and cytosol, mitochondrion, nucleus localization	FALSE	FALSE	72.5	0.434483	FALSE
C2_09500W_A	NA	orf19.1404	6	E	2	C2_09500W_A	Predicted tRNA dihydrouridine synthase; Spider biofilm induced	FALSE	FALSE	163.5	0.00611621	FALSE
C2_09590C_A	NA	orf19.1395	16	C	7	C2_09590C_A	Ortholog(s) have inorganic phosphate transmembrane transporter activity, role in phosphate ion transport, transmembrane transport and mitochondrion localization	FALSE	FALSE	171.5	0.0291545	FALSE
C2_09600C_A	NA	orf19.1394	20	G	12	C2_09600C_A	Putative protein of unknown function; mutant is viable; protein level decreases in stationary phase cultures; Spider biofilm induced	FALSE	FALSE	160.5	0.00311526	FALSE
C2_09660W_A	NA	orf19.1388	13	C	5	C2_09660W_A	Putative 66S pre-ribosomal particle component; Hap43-induced; F-12/CO2 early biofilm induced	FALSE	FALSE	129.5	0.019305	FALSE
C2_09670C_A	NA	orf19.1387	1	C	12	C2_09670C_A	Ortholog(s) have 4 iron, 4 sulfur cluster binding activity, role in iron-sulfur cluster assembly, tRNA wobble uridine modification and cytoplasm localization	FALSE	FALSE	151.5	0.0132013	FALSE
C2_09680W_A	NA	orf19.1386	12	A	8	C2_09680W_A	Ortholog(s) have SNAP receptor activity and role in ER to Golgi vesicle-mediated transport, retrograde vesicle-mediated transport, Golgi to ER, vesicle fusion	TRUE	FALSE	54	0.62037	TRUE
C2_09690C_A	NA	orf19.1383	33	E	7	C2_09690C_A	Protein of unknown function; induced by alpha pheromone in SpiderM medium	FALSE	FALSE	137	0.0255474	FALSE
C2_09710C_A	NA	orf19.1381	20	D	7	C2_09710C_A	Ortholog of S. cerevisiae/S. pombe Lsb5; predicted role in actin cortical patch localization, actin filament organization, endocytosis; flow model biofilm induced; Spider biofilm repressed	FALSE	FALSE	138	0.0181159	FALSE
C2_09850C_A	NA	orf19.1366	12	D	6	C2_09850C_A	Has domain(s) with predicted oxidoreductase activity, acting on paired donors, with incorporation or reduction of molecular oxygen, 2-oxoglutarate as one donor, and incorporation of one atom each of oxygen into both donors activity	FALSE	FALSE	124.5	0.0200803	FALSE
C2_09860C_A	NA	orf19.1365	20	E	8	C2_09860C_A	Putative monooxygenase; mutation confers hypersensitivity to toxic ergosterol analog; constitutive expression independent of MTL or white-opaque status	FALSE	FALSE	127	0.015748	FALSE
C2_09870W_A	NA	orf19.1364	18	G	1	C2_09870W_A	Ortholog of S. pombe Stm1 G-protein coupled receptor; PQ-loop domains; constitutive expression independent of MTL or white-opaque status; Hap43-repressed	FALSE	FALSE	142	0	FALSE
C2_09880C_A	NA	orf19.1363	20	D	5	C2_09880C_A	Putative protein of unknown function; Plc1-regulated; transcript induced by Mnl1 under weak acid stress; flow model, rat catheter, Spider biofilm induced	FALSE	FALSE	119	0.00840336	FALSE
C2_09980W_A	NA	orf19.1785	28	B	9	C2_09980W_A	Protein with a PI31 proteasome regulator domain; Hap43-repressed; flow model biofilm induced	FALSE	FALSE	112.5	0.04	FALSE
C2_10060C_A	NA	orf19.1776	10	D	1	C2_10060C_A	Putative pantetheine-phosphate adenylyltransferase (PPAT); which catalyzes 4th step in coenzyme A biosynthesis from pantothenate; rat catheter biofilm repressed	FALSE	FALSE	174	0.0632184	FALSE
C2_10100W_A	NA	orf19.1771	9	F	11	C2_10100W_A	Predicted spliceosome-associated protein; role in pre-mRNA splicing; Spider biofilm induced	FALSE	FALSE	145.5	0.140893	FALSE
C2_10120W_A	NA	orf19.1769	16	A	2	C2_10120W_A	Ortholog(s) have G-protein beta/gamma-subunit complex binding, actin binding activity, role in positive regulation of transcription from RNA polymerase II promoter by pheromones, protein folding and cytoplasm localization	FALSE	FALSE	184	0.0597826	FALSE
C2_10200W_A	NA	orf19.1761	11	F	11	C2_10200W_A	Predicted olichyl-diphosphooligosaccharide-protein glycotransferase; role in protein N-linked glycosylation; Spider biofilm repressed	TRUE	FALSE	26	0.884615	TRUE
C2_10540W_A	NA	orf19.5326	23	A	11	C2_10540W_A	Putative transcription factor with zinc finger DNA-binding motif; possible ortholog of S. cerevisiae Mig2p	FALSE	FALSE	149	0.0234899	FALSE
C2_10620W_A	NA	orf19.5341	33	E	6	C2_10620W_A	Predicted ribosomal protein, component of the small ribosomal subunit; repressed upon phagocytosis by murine macrophage; positively regulated by Tbf1; mutant is defective in filamentous growth and sensitive to osmotic stress	FALSE	FALSE	48.5	0.103093	FALSE
C2_10680W_A	NA	orf19.5346	12	A	2	C2_10680W_A	Ortholog(s) have role in transcription from RNA polymerase II promoter and transcription factor TFIID complex localization	FALSE	FALSE	147	0.0340136	FALSE
C2_10720C_A	NA	orf19.5352	22	A	4	C2_10720C_A	Protein with a predicted magnesium transporter domain; mutants are viable	FALSE	TRUE	6	0.916667	FALSE
C2_10740C_A	NA	orf19.5356	15	G	6	C2_10740C_A	Protein with a predicted role in cell wall integrity; repressed in core stress response	FALSE	FALSE	118	0.305085	FALSE
C2_10760C_A	NA	orf19.5358	8	D	12	C2_10760C_A	Phosphorylated protein of unknown function	FALSE	FALSE	122	0.0491803	FALSE
C2_10790C_A	NA	orf19.5363	10	C	5	C2_10790C_A	Component of UDP-GlcNAc transferase; required for the 2nd step of dolichyl-linked oligosaccharide synthesis; Spider biofilm induced	TRUE	FALSE	79.5	0.918239	TRUE
C2_10810W_A	NA	orf19.5364	4	G	9	C2_10810W_A	Putative pre-mRNA splicing factor; intron in 5'-UTR; possibly an essential gene, disruptants not obtained by UAU1 method	FALSE	FALSE	143	0.0174825	FALSE
C3_00100W_A	NA	orf19.5465	2	D	9	C3_00100W_A	Ortholog(s) have first spliceosomal transesterification activity, role in generation of catalytic spliceosome for first transesterification step and U2-type catalytic step 1 spliceosome, mitotic spindle pole body localization	FALSE	FALSE	88.5	0.169492	FALSE
C3_00130C_A	NA	orf19.5459	13	B	10	C3_00130C_A	mRNA polyadenylation regulating protein; Hap43-repressed; transcript is upregulated in RHE model of oral candidiasis and in clinical isolates from HIV+ patients with oral candidiasis; Spider biofilm repressed	FALSE	FALSE	151	0.00331126	FALSE
C3_00170C_A	NA	orf19.5455	19	D	1	C3_00170C_A	Ortholog(s) have mRNA binding, small GTPase regulator activity	FALSE	FALSE	177	0.00564972	FALSE
C3_00210C_A	NA	orf19.5449	33	D	7	C3_00210C_A	Predicted integral membrane protein; Spider biofilm induced	FALSE	FALSE	124	0.0241935	FALSE
C3_00400C_A	NA	orf19.5426	13	F	10	C3_00400C_A	Putative patatin-like phospholipase; macrophage-regulated gene; fungal-specific (no human or murine homolog)	FALSE	FALSE	117	0.00854701	FALSE
C3_00420W_A	NA	orf19.5425	10	G	4	C3_00420W_A	Ortholog(s) have 3'-tRNA processing endoribonuclease activity, role in tRNA 3'-trailer cleavage, endonucleolytic and mitochondrion, nucleus localization	FALSE	FALSE	202	0.284653	FALSE
C3_00470W_A	NA	orf19.5418	24	F	3	C3_00470W_A	Ortholog(s) have role in ER to Golgi vesicle-mediated transport and endoplasmic reticulum localization	FALSE	FALSE	92.5	0.0972973	FALSE
C3_00500C_A	NA	orf19.5413	8	E	3	C3_00500C_A	Ortholog(s) have role in mRNA splicing, via spliceosome and Prp19 complex, spliceosomal complex localization	FALSE	FALSE	105	0.333333	FALSE
C3_00520W_A	NA	orf19.5411	22	G	6	C3_00520W_A	Ortholog(s) have NEDD8 ligase activity, role in protein neddylation, regulation of mitotic cell cycle and cytosol, nucleus localization	FALSE	FALSE	92	0.0815217	FALSE
C3_00640W_A	NA	orf19.5393	23	B	4	C3_00640W_A	Putative cysteine sulfinate decarboxylase; transcript positively regulated by Tbf1; Spider biofilm induced	FALSE	FALSE	154.5	0.0226537	FALSE
C3_00660W_A	NA	orf19.5391	8	D	4	C3_00660W_A	Predicted RNA splicing and ER to Golgi transport protein; Hap43-induced gene	FALSE	FALSE	165	0.0484848	FALSE
C3_00750W_A	NA	orf19.5380	30	E	7	C3_00750W_A	Zn(II)2Cys6 transcription factor; has similarity to S. cerevisiae Lys14, involved in the regulation of lysine biosynthesis genes	FALSE	FALSE	129	0.00387597	FALSE
C3_00830C_A	NA	orf19.6155	4	H	12	C3_00830C_A	Ortholog(s) have DNA ligase (ATP) activity and role in DNA ligation, DNA recombination, DNA replication, Okazaki fragment processing, base-excision repair, mitotic cell cycle, nucleotide-excision repair, telomere maintenance	FALSE	FALSE	38	0.0789474	FALSE
C3_00890C_A	NA	orf19.6166	19	C	10	C3_00890C_A	Ortholog of C. dubliniensis CD36 : Cd36_80810, C. parapsilosis CDC317 : CPAR2_101800, Candida tenuis NRRL Y-1498 : CANTEDRAFT_103482 and Debaryomyces hansenii CBS767 : DEHA2F17864g	FALSE	FALSE	152	0.0230263	FALSE
C3_00910W_A	NA	orf19.6168	3	C	1	C3_00910W_A	Ortholog of C. dubliniensis CD36 : Cd36_80830, Debaryomyces hansenii CBS767 : DEHA2F17930g, Candida tropicalis MYA-3404 : CTRG_04030 and Candida lusitaniae ATCC 42720 : CLUG_04224	FALSE	FALSE	135	0.0259259	FALSE
C3_01070C_A	NA	orf19.2511	23	C	2	C3_01070C_A	Ortholog(s) have role in protein folding, tubulin complex assembly	FALSE	FALSE	133.5	0.127341	FALSE
C3_01120W_A	NA	orf19.2514	22	G	8	C3_01120W_A	Predicted methyltransferase; rat catheter biofilm induced	FALSE	FALSE	80.5	0.248447	FALSE
C3_01150C_A	NA	orf19.158	3	G	2	C3_01150C_A	Ortholog of S. cerevisiae Apd1; required for normal localization of actin patches and normal tolerance of sodium ions and hydrogen peroxide; Hap43-induced; Spider biofilm induced	FALSE	FALSE	151.5	0.0363036	FALSE
C3_01220W_A	NA	orf19.1729	30	B	12	C3_01220W_A	Putative transcription factor with zinc finger DNA-binding motif	FALSE	FALSE	129	0.00775194	FALSE
C3_01280W_A	NA	orf19.1723	25	D	12	C3_01280W_A	Ortholog(s) have role in response to purine-containing compound and cytoplasm, nucleus localization	FALSE	FALSE	160.5	0.0186916	FALSE
C3_01310W_A	NA	orf19.1720	6	F	9	C3_01310W_A	Ortholog(s) have role in mitotic recombination	FALSE	FALSE	109.5	0.100457	FALSE
C3_01370C_A	NA	orf19.1714	28	G	7	C3_01370C_A	Putative GPI-anchored protein	FALSE	FALSE	145	0.0172414	FALSE
C3_01420C_A	NA	orf19.1709	20	E	11	C3_01420C_A	Sterol carrier domain protein; alkaline downregulated; colony morphology-related gene regulation by Ssn6; Spider biofilm induced	FALSE	FALSE	149	0.0033557	FALSE
C3_01470W_A	NA	orf19.1702	27	D	7	C3_01470W_A	Similar to but not orthologous to S. cerevisae Arf3; transcript filament induced; Tup1 regulated; rat catheter biofilm repressed (see Locus History Note for Assembly 19 correction)	FALSE	FALSE	138	0.0869565	FALSE
C3_01510W_A	NA	orf19.1698	19	H	10	C3_01510W_A	Ortholog(s) have phosphatidate phosphatase activity, role in actin cytoskeleton organization, cellular lipid metabolic process and actin cortical patch localization	FALSE	FALSE	150	0.0266667	FALSE
C3_01560W_A	NA	orf19.1687	9	A	1	C3_01560W_A	Ortholog of S. cerevisiae Prp43, an RNA helicase in the DEAH-box family that functions in both RNA polymerase I and polymerase II transcript metabolism; Hap43-induced gene	FALSE	FALSE	157	0.165605	FALSE
C3_01570W_A	NA	orf19.1686	25	D	9	C3_01570W_A	Ortholog(s) have mitochondrion localization	FALSE	FALSE	139.5	0.0143369	FALSE
C3_01580W_A	NA	orf19.1685	30	A	12	C3_01580W_A	Predicted Zn(II)2Cys6 transcription factor; mutant shows reduced colony wrinkling on Spider medium and is unable to utilize mannitol as a carbon source; mutants have increased colonization of mouse kidneys	FALSE	FALSE	125	0.024	FALSE
C3_01610W_A	NA	orf19.1682	23	B	7	C3_01610W_A	Membrane protein; Hap43p-repressed gene; repressed by nitric oxide	FALSE	FALSE	4.5	0.888889	FALSE
C3_01620W_A	NA	orf19.1681	5	F	1	C3_01620W_A	Ortholog of C. dubliniensis CD36 : Cd36_81530, C. parapsilosis CDC317 : CPAR2_503590, Candida tenuis NRRL Y-1498 : CANTEDRAFT_115755 and Debaryomyces hansenii CBS767 : DEHA2D15334g	FALSE	FALSE	118	0.059322	FALSE
C3_01690W_A	NA	orf19.1675	25	A	7	C3_01690W_A	Ortholog(s) have role in positive regulation of catalytic activity	FALSE	FALSE	144.5	0.0207612	FALSE
C3_01720C_A	NA	orf19.1672	1	G	12	C3_01720C_A	Alpha subunit of COPI vesicle coatomer complex; role in ER to Golgi vesicle-mediated transport, retrograde vesicle-mediated transport, Golgi to ER transport; flow model biofilm repressed	FALSE	TRUE	3	1	FALSE
C3_01790C_A	NA	orf19.1667	23	H	7	C3_01790C_A	Protein with a predicted SWI/SNF-related matrix-associated actin-dependent regulator of chromatin subfamily domain; Hap43-repressed gene	FALSE	FALSE	150	0.00333333	FALSE
C3_01820W_A	NA	orf19.1664	21	D	4	C3_01820W_A	Protein of unknown function; expression downregulated in an ssr1 null mutant	FALSE	FALSE	145	0.0413793	FALSE
C3_01890C_A	NA	orf19.1658	18	E	6	C3_01890C_A	Ortholog(s) have cell cortex, cellular bud neck, cellular bud tip, mating projection tip localization	FALSE	FALSE	122.5	0.0244898	FALSE
C3_02020W_A	NA	orf19.1646	16	A	5	C3_02020W_A	Ortholog(s) have rRNA primary transcript binding activity	FALSE	FALSE	86	0.52907	FALSE
C3_02060W_A	NA	orf19.1641	19	F	5	C3_02060W_A	Ortholog(s) have cytosol, extracellular region, nucleus localization	FALSE	FALSE	113.5	0.0396476	FALSE
C3_02070C_A	NA	orf19.1639	19	A	6	C3_02070C_A	Has domain(s) with predicted oxidoreductase activity and role in oxidation-reduction process	FALSE	FALSE	142	0.0176056	FALSE
C3_02090C_A	NA	orf19.1637	24	D	2	C3_02090C_A	Ortholog(s) have cytosol, nucleus localization	FALSE	FALSE	132.5	0.0188679	FALSE
C3_02120W_A	NA	orf19.1634	9	C	2	C3_02120W_A	Has domain(s) with predicted fatty-acyl-CoA binding activity	FALSE	FALSE	144	0.0416667	FALSE
C3_02140C_A	NA	orf19.1632	5	E	11	C3_02140C_A	Ortholog(s) have cytosol, nucleus localization	FALSE	FALSE	123.5	0.097166	FALSE
C3_02180C_A	NA	orf19.1626	10	F	4	C3_02180C_A	Deoxyhypusine synthase; catalyzes formation of deoxyhypusine, the first step in hypusine biosynthesis; Spider biofilm repressed	FALSE	FALSE	149	0.342282	FALSE
C3_02300W_A	NA	orf19.1616	28	G	8	C3_02300W_A	Protein of unknown function; repressed by a1/alpha2 in white-phase cells, a-specific, alpha factor-induced; Hap43-repressed; flow model biofilm induced; Tn mutation affects filamentous growth;	FALSE	FALSE	136	0.0183824	FALSE
C3_02350W_A	NA	orf19.1609	15	G	7	C3_02350W_A	Ortholog(s) have role in endonucleolytic cleavage in ITS1 to separate SSU-rRNA from 5.8S rRNA and LSU-rRNA from tricistronic rRNA transcript (SSU-rRNA, 5.8S rRNA, LSU-rRNA) and mitotic spindle pole body, nucleolus localization	FALSE	FALSE	158.5	0.400631	FALSE
C3_02360C_A	NA	orf19.1608	21	G	4	C3_02360C_A	Ortholog(s) have cytosol, nucleus localization	FALSE	FALSE	146.5	0.0238908	FALSE
C3_02390W_A	NA	orf19.1606	7	D	8	C3_02390W_A	Protein of unknown function; Plc1-regulated	FALSE	FALSE	150.5	0	FALSE
C3_02440C_A	NA	orf19.232	12	C	6	C3_02440C_A	RNA polymerase II mediator complex subunit; possibly an essential gene, disruptants not obtained by UAU1 method	FALSE	FALSE	70.5	0.141844	FALSE
C3_02490C_A	NA	orf19.239	8	C	4	C3_02490C_A	Putative ATP-dependent helicase; induced by nitric oxide	FALSE	FALSE	194.5	0.0976864	FALSE
C3_02570W_A	NA	orf19.246	4	A	9	C3_02570W_A	Predicted metalloendopeptidase; Spider biofilm induced	FALSE	FALSE	146	0.010274	FALSE
C3_02640C_A	NA	orf19.255	30	B	10	C3_02640C_A	Zn(II)2Cys6 transcription factor; transcript regulated during hypha formation; 5'-UTR intron; mutants show decreased colonization of mouse kidneys; flow model biofilm induced; Spider biofilm induced	FALSE	FALSE	130.5	0.0229885	FALSE
C3_02720W_A	NA	orf19.264	34	F	1	C3_02720W_A	Has domain(s) with predicted protein kise binding activity and role in regulation of cyclin-dependent protein serine/threonine kise activity	FALSE	FALSE	93	0.0430108	FALSE
C3_02820C_A	NA	orf19.273	5	H	1	C3_02820C_A	Ortholog(s) have unfolded protein binding activity, role in sterol biosynthetic process and endoplasmic reticulum localization	FALSE	FALSE	148.5	0.00673401	FALSE
C3_02840W_A	NA	orf19.275	1	A	6	C3_02840W_A	Ortholog(s) have RNA binding, ribonuclease MRP activity, ribonuclease P activity, role in intronic box C/D snoRNA processing, mRNA cleavage and endoplasmic reticulum, nucleolar ribonuclease P complex, ribonuclease MRP complex localization	FALSE	FALSE	117.5	0.191489	FALSE
C3_02930W_A	NA	orf19.286	32	A	5	C3_02930W_A	Has a predicted autophagy-related protein domain; transcription repressed by fluphenazine treatment	FALSE	FALSE	141.5	0.0176678	FALSE
C3_02940C_A	NA	orf19.287	22	E	6	C3_02940C_A	Putative NADH-ubiquinone oxidoreductase subunit; Hap43p-repressed gene; repressed by nitric oxide; identified in detergent-resistant membrane fraction (possible lipid raft component)	FALSE	FALSE	96.5	0.0725389	FALSE
C3_03050C_A	NA	orf19.301	28	G	9	C3_03050C_A	Putative GPI-anchored protein; regulated by Nrg1, Tup1; rat catheter biofilm repressed	FALSE	FALSE	140.5	0.0284698	FALSE
C3_03060W_A	NA	orf19.302	16	A	4	C3_03060W_A	Ortholog(s) have Rab guanyl-nucleotide exchange factor activity, role in ER to Golgi vesicle-mediated transport and TRAPP complex, cytosol, nucleus localization	FALSE	FALSE	174	0.0545977	FALSE
C3_03070W_A	NA	orf19.304	20	E	2	C3_03070W_A	Putative transporter similar to MDR proteins; fungal-specific; Spider biofilm induced	FALSE	FALSE	125.5	0.0119522	FALSE
C3_03090W_A	NA	orf19.306	27	F	8	C3_03090W_A	Kinesin-associated protein; forms heterodimer with Kar3; involved in spindle formation; transcription is induced upon filamentous growth and in response to alpha pheromone in SpiderM medium	FALSE	FALSE	109.5	0.0639269	FALSE
C3_03100C_A	NA	orf19.307	9	B	8	C3_03100C_A	Ortholog(s) have transcription coactivator activity, role in histone acetylation, transcription from RNA polymerase II promoter and Ada2/Gcn5/Ada3 transcription activator complex, SAGA complex, SLIK (SAGA-like) complex localization	FALSE	FALSE	30	0.6	TRUE
C3_03110W_A	NA	orf19.308	6	H	8	C3_03110W_A	Ortholog(s) have role in nucleobase-containing compound transport and plasma membrane localization	FALSE	FALSE	157	0.00318471	FALSE
C3_03150W_A	NA	orf19.314	7	D	2	C3_03150W_A	Ortholog of S. cerevisiae : STB6, C. dubliniensis CD36 : Cd36_83110, C. parapsilosis CDC317 : CPAR2_103210, Candida tenuis NRRL Y-1498 : CANTEDRAFT_133418 and Debaryomyces hansenii CBS767 : DEHA2G08382g	FALSE	FALSE	173	0.00867052	FALSE
C3_03190C_A	NA	orf19.318	12	F	6	C3_03190C_A	Ortholog(s) have role in iron-sulfur cluster assembly and mitochondrial matrix localization	FALSE	FALSE	127	0.0511811	FALSE
C3_03260W_A	NA	orf19.325	8	D	2	C3_03260W_A	Putative mRNA cleavage and polyadenlylation factor; heterozygous null mutant exhibits hypersensitivity to parnafungin and cordycepin in the C. albicans fitness test	FALSE	FALSE	100	0.505	FALSE
C3_03300C_A	NA	orf19.329	14	B	6	C3_03300C_A	Putative pre-mRNA branch point binding protein; role in mRNA splicing via spliceosome; Spider biofilm repressed	TRUE	FALSE	72.5	0.77931	TRUE
C3_03310C_A	NA	orf19.331	21	B	1	C3_03310C_A	Ortholog(s) have S-adenosylmethionine-dependent methyltransferase activity, protein methyltransferase activity and role in peptidyl-glutamine methylation, regulation of translation	FALSE	FALSE	120.5	0.0456432	FALSE
C3_03330C_A	NA	orf19.332	14	B	7	C3_03330C_A	Member of a complex that contains Prp19; stabilizes U6 snRNA in catalytic forms of the spliceosome containing U2, U5, and U6 snRNAs; Spider biofilm induced	FALSE	FALSE	151.5	0.151815	FALSE
C3_03400C_A	NA	orf19.337	9	G	12	C3_03400C_A	Ortholog(s) have SNAP receptor activity and role in Golgi to vacuole transport, intra-Golgi vesicle-mediated transport, vacuole fusion, non-autophagic, vesicle fusion	FALSE	FALSE	144.5	0.294118	FALSE
C3_03440C_A	NA	orf19.341	13	C	3	C3_03440C_A	Putative spermidine export pump; fungal-specific (no human or murine homolog)	FALSE	FALSE	112.5	0.0177778	FALSE
C3_03510C_A	NA	orf19.349	19	A	8	C3_03510C_A	Ortholog(s) have role in aerobic respiration, mRNA metabolic process and mitochondrial outer membrane localization	FALSE	FALSE	127.5	0.0196078	FALSE
C3_03530W_A	NA	orf19.351	9	B	9	C3_03530W_A	Ortholog of S. cerevisiae : YPR153W, C. glabrata CBS138 : CAGL0L08382g, C. dubliniensis CD36 : Cd36_83540, C. parapsilosis CDC317 : CPAR2_404520 and Candida tenuis NRRL Y-1498 : CANTEDRAFT_115795	FALSE	FALSE	108.5	0.0599078	FALSE
C3_03560W_A	NA	orf19.354	17	G	12	C3_03560W_A	Ortholog(s) have aminopeptidase activity, role in protein processing, protein stabilization and extrinsic to mitochondrial inner membrane, nucleus localization	FALSE	FALSE	138.5	0.0216606	FALSE
C3_03570C_A	NA	orf19.355	18	E	11	C3_03570C_A	Has domain(s) with predicted oxidoreductase activity and role in oxidation-reduction process	FALSE	FALSE	128	0.0234375	FALSE
C3_03670W_A	NA	orf19.6952	4	C	12	C3_03670W_A	Ortholog(s) have DNA binding, chromatin binding, histone deacetylase activity	FALSE	FALSE	144	0.00694444	FALSE
C3_03830W_A	NA	orf19.6933	16	G	12	C3_03830W_A	Ortholog(s) have peptidyl-prolyl cis-trans isomerase activity, protein phosphatase type 2A regulator activity	FALSE	FALSE	159	0	FALSE
C3_03840C_A	NA	orf19.6931	10	A	4	C3_03840C_A	Putative cleavage factor I subunit; heterozygous null mutant exhibits hypersensitivity to parnafungin and cordycepin in the C. albicans fitness test	FALSE	FALSE	172.5	0.176812	FALSE
C3_03930W_A	NA	orf19.6923	12	A	4	C3_03930W_A	Ortholog(s) have chromatin binding activity, role in RNA polymerase II transcriptional preinitiation complex assembly and transcription factor TFIID complex localization	FALSE	FALSE	157.5	0	FALSE
C3_04230W_A	NA	orf19.5865	17	C	2	C3_04230W_A	Ortholog(s) have RNA-dependent ATPase activity, role in generation of catalytic spliceosome for first transesterification step and U2-type catalytic step 1 spliceosome localization	FALSE	FALSE	162	0.17284	FALSE
C3_04260W_A	NA	orf19.5869	18	G	4	C3_04260W_A	Ortholog(s) have role in metal ion transport, protein targeting to vacuole, ubiquitin-dependent protein catabolic process and endoplasmic reticulum, fungal-type vacuole membrane localization	FALSE	FALSE	144.5	0.0103806	FALSE
C3_04370C_A	NA	orf19.5884	10	B	4	C3_04370C_A	Putative nucleolar preribosomal-associated protein; decreased transcription is observed upon benomyl treatment or in an azole-resistant strain that overexpresses MDR1; Spider biofilm induced	FALSE	FALSE	191	0.332461	FALSE
C3_04380C_A	NA	orf19.5885	9	E	6	C3_04380C_A	Putative U3 snoRNP protein; flucytosine induced	TRUE	FALSE	56	0.901786	TRUE
C3_04440C_A	NA	orf19.5895	3	B	11	C3_04440C_A	Ortholog of S. cerevisiae : YEL023C, C. glabrata CBS138 : CAGL0I03168g, C. dubliniensis CD36 : Cd36_84380, Candida tenuis NRRL Y-1498 : CANTEDRAFT_101635 and Pichia stipitis Pignal : PICST_19384	FALSE	FALSE	130	0.00769231	FALSE
C3_04440C_A	NA	orf19.5894	19	F	3	C3_04440C_A	Ortholog of S. cerevisiae : YEL023C, C. glabrata CBS138 : CAGL0I03168g, C. dubliniensis CD36 : Cd36_84380, Candida tenuis NRRL Y-1498 : CANTEDRAFT_101635 and Pichia stipitis Pignal : PICST_19384	FALSE	FALSE	141.5	0.0141343	FALSE
C3_04630W_A	NA	orf19.5921	21	E	5	C3_04630W_A	Ortholog(s) have glyoxysome localization	FALSE	FALSE	140	0.1	FALSE
C3_04650W_A	NA	orf19.5925	19	A	11	C3_04650W_A	Ortholog of S. cerevisiae : AIM6, C. glabrata CBS138 : CAGL0C05533g, C. dubliniensis CD36 : Cd36_84610, C. parapsilosis CDC317 : CPAR2_404550 and Candida tenuis NRRL Y-1498 : CANTEDRAFT_115337	FALSE	FALSE	154.5	0.038835	FALSE
C3_04720C_A	NA	orf19.5932	14	E	9	C3_04720C_A	Protein of unknown function; Spider biofilm induced	FALSE	FALSE	126.5	0.0355731	FALSE
C3_04740C_A	NA	orf19.5934	3	F	2	C3_04740C_A	Ortholog(s) have DNA topoisomerase type I activity	FALSE	FALSE	123.5	0.0769231	FALSE
C3_04860W_A	NA	orf19.5953	6	A	4	C3_04860W_A	C2H2 transcription factor; predicted regulator of ribosomal protein and biogenesis genes; possibly essential, disruptants not obtained by UAU1 method; rat catheter biofilm induced	FALSE	FALSE	155.5	0	FALSE
C3_04890W_A	NA	orf19.5958	33	F	2	C3_04890W_A	Multidrug transporter, ATP-binding cassette (ABC) superfamily; transports phospholipids, in-to-out direction; overexpressed in azole-resistant isolates; repressed in young biofilms	FALSE	FALSE	132.5	0.0188679	FALSE
C3_04940W_A	NA	orf19.5963	9	F	1	C3_04940W_A	Putative prenyltransferase; essential gene in S. cerevisiae; Spider biofilm induced	TRUE	FALSE	54.5	0.642202	TRUE
C3_04980W_A	NA	orf19.5966	7	B	10	C3_04980W_A	Ortholog of Candida albicans WO-1 : CAWG_02810	FALSE	FALSE	155	0	FALSE
C3_05010C_A	NA	orf19.5970	13	E	3	C3_05010C_A	Putative DNA repair helicase; transcriptionally induced by interaction with macrophage; fungal-specific (no human or murine homolog)	FALSE	FALSE	121	0.0165289	FALSE
C3_05020W_A	NA	orf19.5971	19	E	12	C3_05020W_A	Ortholog of S. cerevisiae : MTC6, C. glabrata CBS138 : CAGL0I01892g, C. dubliniensis CD36 : Cd36_84990, C. parapsilosis CDC317 : CPAR2_405620 and Candida tenuis NRRL Y-1498 : CANTEDRAFT_99433	FALSE	FALSE	143.5	0.010453	FALSE
C3_05050W_A	NA	orf19.5975	29	B	2	C3_05050W_A	C2H2 transcription factor; fluconazole-repressed; induced in ssr1 mutant; required for yeast cell adherence to silicone substrate; Spider biofilm induced	FALSE	FALSE	167	0.00299401	FALSE
C3_05080W_A	NA	orf19.5978	19	B	8	C3_05080W_A	Has domain(s) with predicted oxidoreductase activity, transferase activity, transferring acyl groups other than amino-acyl groups, zinc ion binding activity and role in oxidation-reduction process	FALSE	FALSE	150	0.00666667	FALSE
C3_05160C_A	NA	orf19.5991	2	C	10	C3_05160C_A	Ortholog(s) have role in maturation of 5.8S rRNA from tricistronic rRNA transcript (SSU-rRNA, 5.8S rRNA, LSU-rRNA), maturation of LSU-rRNA from tricistronic rRNA transcript (SSU-rRNA, 5.8S rRNA, LSU-rRNA)	TRUE	FALSE	124.5	0.502008	FALSE
C3_05170W_A	NA	orf19.5992	30	E	9	C3_05170W_A	Zn(II)2Cys6 transcription factor; regulator of white-opaque switching; required for maintenance of opaque state; Hap43-induced	FALSE	FALSE	132.5	0.0113208	FALSE
C3_05280C_A	NA	orf19.6007	25	A	6	C3_05280C_A	Predicted fatty acid acyl transferase-related protein domain; repressed by prostaglandins	FALSE	FALSE	154.5	0.00970874	FALSE
C3_05430W_A	NA	orf19.6981	16	H	2	C3_05430W_A	Ortholog of S. cerevisiae : YKR051W, C. glabrata CBS138 : CAGL0K08228g, C. dubliniensis CD36 : Cd36_85420, C. parapsilosis CDC317 : CPAR2_405720 and Candida tenuis NRRL Y-1498 : CANTEDRAFT_124861	FALSE	FALSE	160	0.003125	FALSE
C3_05460W_A	NA	orf19.6984	24	C	6	C3_05460W_A	Ortholog of C. dubliniensis CD36 : Cd36_85460, C. parapsilosis CDC317 : CPAR2_405760, Candida tenuis NRRL Y-1498 : CANTEDRAFT_116052 and Debaryomyces hansenii CBS767 : DEHA2D16940g	FALSE	FALSE	121.5	0.0288066	FALSE
C3_05510W_A	NA	orf19.6986	24	F	11	C3_05510W_A	Has domain(s) with predicted Rab GTPase activator activity, role in regulation of Rab GTPase activity and intracellular localization	FALSE	FALSE	106	0.0235849	FALSE
C3_05550C_A	NA	orf19.6990	16	H	3	C3_05550C_A	Putative peptidyl-prolyl cis-trans isomerase; predicted endoplasmic reticulum (ER) localization	FALSE	FALSE	158.5	0.00630915	FALSE
C3_05570W_A	NA	orf19.6992	24	B	3	C3_05570W_A	Predicted MFS membrane transporter, member of the drug:proton antiporter (12 spanner) (DHA1) family; Spider biofilm induced	FALSE	FALSE	143.5	0.0209059	FALSE
C3_05660C_A	NA	orf19.7002	21	E	7	C3_05660C_A	Ortholog of C. parapsilosis CDC317 : CPAR2_806990, Candida tenuis NRRL Y-1498 : CANTEDRAFT_122709, Debaryomyces hansenii CBS767 : DEHA2E00110g and Pichia stipitis Pignal : PICST_30109	FALSE	FALSE	150	0.113333	FALSE
C3_05800W	NA	orf19.7361	10	D	10	C3_05800W	NA	FALSE	FALSE	166.5	0.12012	FALSE
C3_05840W_A	NA	orf19.7364	13	D	11	C3_05840W_A	Has domain(s) with predicted N,N-dimethylaniline monooxygenase activity, NADP binding, flavin adenine dinucleotide binding activity and role in oxidation-reduction process	FALSE	FALSE	149.5	0.00668896	FALSE
C3_05890W_A	NA	orf19.7369	24	G	6	C3_05890W_A	Ortholog(s) have S-adenosylmethionine-dependent methyltransferase activity, transferase activity, transferring alkyl or aryl (other than methyl) groups activity and role in tRNA methylation, wybutosine biosynthetic process	FALSE	FALSE	145.5	0.0103093	FALSE
C3_05900W_A	NA	orf19.7370	13	E	1	C3_05900W_A	Possible G-protein coupled receptor; vacuolar membrane transporter for cationic amino acids; PQ-loop motif; rat catheter and Spider biofilm induced	FALSE	FALSE	137	0.0145985	FALSE
C3_05900W_A	NA	orf19.7370	25	F	4	C3_05900W_A	Possible G-protein coupled receptor; vacuolar membrane transporter for cationic amino acids; PQ-loop motif; rat catheter and Spider biofilm induced	FALSE	FALSE	150	0.0233333	FALSE
C3_05920W_A	NA	orf19.7372	29	H	8	C3_05920W_A	Putative Zn(II)2Cys6 transcription factor; regulator of MDR1 transcription; gain-of-function mutations cause upregulation of MDR1 (a plasma membrane multidrug efflux pump) and multidrug resistance; Hap43-induced	FALSE	FALSE	153.5	0	FALSE
C3_05950W_A	NA	orf19.7376	27	H	6	C3_05950W_A	Ortholog of C. dubliniensis CD36 : Cd36_85880, C. parapsilosis CDC317 : CPAR2_806870, Candida tenuis NRRL Y-1498 : CANTEDRAFT_96983 and Debaryomyces hansenii CBS767 : DEHA2D16148g	FALSE	FALSE	141.5	0.0212014	FALSE
C3_06040W_A	NA	orf19.7385	5	D	9	C3_06040W_A	CCCH zinc finger protein; Spider biofilm induced	FALSE	FALSE	127	0.0826772	FALSE
C3_06050C_A	NA	orf19.7386	9	C	7	C3_06050C_A	Ortholog(s) have ribosome binding activity	FALSE	FALSE	123.5	0.0769231	FALSE
C3_06100C_A	NA	orf19.7392	1	D	9	C3_06100C_A	Predicted ATP-dependent RNA helicase; RNA strand annealing activity; Spider biofilm induced	FALSE	FALSE	50	0.19	FALSE
C3_06140W_A	NA	orf19.7396	7	C	11	C3_06140W_A	Protein of unknown function; Spider biofilm induced; Hap43-repressed	FALSE	FALSE	147	0	FALSE
C3_06150W_A	NA	orf19.7397	18	E	5	C3_06150W_A	Ortholog(s) have sequence-specific DNA binding activity and cytoplasm, nucleus, spindle localization	FALSE	FALSE	148.5	0.010101	FALSE
C3_06190C_A	NA	orf19.7414	28	G	10	C3_06190C_A	ALS family protein; expression in S. cerevisiae confers adhesion to gelatin; macrophage-induced gene; N-terminal adhesion domain; ALS family includes cell-surface glycoproteins, some with adhesin function	FALSE	FALSE	151.5	0.0231023	FALSE
C3_06280W_A	NA	orf19.7404	7	E	11	C3_06280W_A	Catabolic L-serine (L-threonine) deaminase;, catalyzes degradation of L-serine and L-threonine; required to use serine or threonine as a sole nitrogen source; Spider biofilm repressed	FALSE	FALSE	161	0.0124224	FALSE
C3_06290W_A	NA	orf19.7403	13	D	7	C3_06290W_A	Ortholog of S. cerevisiae : YML020W, C. glabrata CBS138 : CAGL0J10538g, C. dubliniensis CD36 : Cd36_86190, C. parapsilosis CDC317 : CPAR2_404740 and Candida tenuis NRRL Y-1498 : CANTEDRAFT_107670	FALSE	FALSE	123.5	0.00809717	FALSE
C3_06320W_A	NA	orf19.7400	29	B	9	C3_06320W_A	ALS family protein; hypermutable contingency gene; growth-regulated, downregulated in biofilm; two variable repeat regions; expression in S. cerevisiae does not confer adhesiveness; ALS family includes adhesins, cell-surface glycoproteins	FALSE	FALSE	163.5	0.00917431	FALSE
C3_06420C_A	NA	orf19.7427	24	D	12	C3_06420C_A	Ortholog(s) have Golgi apparatus, fungal-type vacuole membrane localization	FALSE	FALSE	151.5	0.00990099	FALSE
C3_06440W_A	NA	orf19.7433	9	E	2	C3_06440W_A	Ortholog(s) have nucleocytoplasmic transporter activity, structural constituent of nuclear pore activity	FALSE	FALSE	133	0.0225564	FALSE
C3_06470W_A	NA	orf19.7436	31	B	5	C3_06470W_A	Possible regulatory protein; possible adhesin-like; Glu-rich domain; production in S. cerevisiae increases endothelial cell adherence and flocculence; flow model biofilm, alkaline or caspofungin induced	FALSE	FALSE	105	0.0333333	FALSE
C3_06490W_A	NA	orf19.7437	13	F	6	C3_06490W_A	Putative protein of unknown function; Hap43p-repressed gene; ortholog of S. cerevisiae YJL218W	FALSE	FALSE	130	0.0230769	FALSE
C3_06520C_A	NA	orf19.7441	8	C	1	C3_06520C_A	Ortholog(s) have role in cellular lipid metabolic process, mRNA export from nucleus, protein export from nucleus and nuclear envelope localization	FALSE	FALSE	170.5	0.0234604	FALSE
C3_06550C_A	NA	orf19.7444	4	C	5	C3_06550C_A	Ortholog(s) have cytoplasm, holo TFIIH complex localization	FALSE	FALSE	126	0.0833333	FALSE
C3_06600C_A	NA	orf19.7449	11	C	10	C3_06600C_A	Ortholog(s) have role in mitochondrial genome maintenance, plasmid maintenance and cytosol, mitochondrion localization	FALSE	FALSE	119	0.0336134	FALSE
C3_06700C_A	NA	orf19.7459	4	D	8	C3_06700C_A	Putative mitochondrial protein with a predicted role in respiratory growth; fluconazole-induced; ketoconazole-repressed; mutants display a strong defect in flow model biofilm formation; Spider biofilm induced	FALSE	FALSE	107.5	0.381395	FALSE
C3_06710W_A	NA	orf19.6832	3	H	3	C3_06710W_A	Protein of unknown function; regulated by Sef1p-, Sfu1p-, and Hap43p	FALSE	FALSE	155	0.0580645	FALSE
C3_06730W_A	NA	orf19.6830	22	E	12	C3_06730W_A	Putative enoyl-CoA hydratase; Spider biofilm induced	FALSE	FALSE	135	0.0888889	FALSE
C3_06740W_A	NA	orf19.6829	27	H	4	C3_06740W_A	Protein with a predicted mitochondrial ATPase expression domain; possibly an essential gene, disruptants not obtained by UAU1 method	FALSE	FALSE	97.5	0.215385	FALSE
C3_06750W_A	NA	orf19.6828.1	17	A	12	C3_06750W_A	Ortholog(s) have P-P-bond-hydrolysis-driven protein transmembrane transporter activity, structural molecule activity	TRUE	FALSE	41	0.878049	TRUE
C3_06760W_A	NA	orf19.6828	2	E	11	C3_06760W_A	Ortholog(s) have role in rRNA processing and nucleolus, preribosome, large subunit precursor localization	FALSE	FALSE	111.5	0.390135	FALSE
C3_06790W_A	NA	orf19.6824	30	D	3	C3_06790W_A	Helix-loop-helix transcription factor; regulator of yeast form adherence; required for yeast cell adherence to silicone substrate; Spider and F-12/CO2 biofilm induced; repressed by alpha pheromone in SpiderM medium	FALSE	FALSE	107	0.046729	FALSE
C3_06810W_A	NA	orf19.6821	10	D	9	C3_06810W_A	Ortholog(s) have ubiquitin-protein ligase activity	FALSE	FALSE	163.5	0.0366972	FALSE
C3_06820C_A	NA	orf19.6820	1	A	12	C3_06820C_A	Has domain(s) with predicted protein heterodimerization activity, role in DNA-dependent transcription, initiation and transcription factor TFIID complex localization	FALSE	FALSE	125	0.148	FALSE
C3_06830C_A	NA	orf19.6818	2	A	6	C3_06830C_A	Ortholog(s) have cytosol, mitochondrion localization	FALSE	FALSE	149	0.0268456	FALSE
C3_06850W_A	NA	orf19.6817	30	B	4	C3_06850W_A	Transcription factor; repressor of fluconazole/ketoconazole/brefeldin A resistance; Tn mutation enhances filamentation; partially rescues S. cerevisiae pdr1 pdr3 fluconazole sensitivity; rat catheter biofilm induced/Spider biofilm repressed	FALSE	FALSE	121	0.0206612	FALSE
C3_06880W_A	NA	orf19.6813	28	A	7	C3_06880W_A	Protein of unknown function; Hap43-induced gene	FALSE	FALSE	127	0.0708661	FALSE
C3_06920W_A	NA	orf19.6809	13	B	7	C3_06920W_A	Putative phosphomutase-like protein; protein present in exponential and stationary growth phase yeast; Hap43-repressed; Spider biofilm repressed	FALSE	FALSE	153.5	0	FALSE
C3_06970W_A	NA	orf19.6804	4	H	7	C3_06970W_A	Ortholog(s) have signal sequence binding activity, role in protein targeting to ER and cytosol, nuclear periphery, signal recognition particle, endoplasmic reticulum targeting localization	FALSE	FALSE	36.5	0.520548	FALSE
C3_07160W_A	NA	orf19.6784	28	G	11	C3_07160W_A	Putative GPI-anchored adhesin-like protein; induced in high iron; Spider biofilm induced	FALSE	FALSE	133.5	0.0149813	FALSE
C3_07170C_A	NA	orf19.6783	8	E	6	C3_07170C_A	Putative geranylgeranyltransferase regulatory component	FALSE	FALSE	171	0.137427	FALSE
C3_07200C_A	NA	orf19.6781	30	C	2	C3_07200C_A	Zn(II)2Cys6 transcription factor; regulator of yeast form adherence; mutants display increased colonization of mouse kidneys; required for yeast cell adherence to silicone substrate; Spider biofilm induced	FALSE	FALSE	88.5	0.0112994	FALSE
C3_07300W_A	NA	orf19.6766	18	E	9	C3_07300W_A	Ortholog of S. cerevisiae Nop13; a nucleolar protein found in preribosomal complexes; Hap43-induced gene; rat catheter biofilm induced	FALSE	FALSE	146.5	0.00341297	FALSE
C3_07350W_A	NA	orf19.6756	9	D	1	C3_07350W_A	Ortholog(s) have Rab GTPase binding activity and Golgi apparatus, endoplasmic reticulum localization	FALSE	FALSE	141.5	0.0530035	FALSE
C3_07420W_A	NA	orf19.6748	34	H	12	C3_07420W_A	Ortholog(s) have eukaryotic 43S preinitiation complex, eukaryotic translation initiation factor 3 complex localization	FALSE	FALSE	133	0.0150376	FALSE
C3_07430W_A	NA	orf19.6747	19	G	6	C3_07430W_A	Ortholog(s) have acid phosphatase activity, role in dephosphorylation, intracellular sterol transport and cytoplasm, nucleus localization	FALSE	FALSE	154	0	FALSE
C3_07450C_A	NA	orf19.6744	12	G	11	C3_07450C_A	Ortholog(s) have role in regulation of mitotic metaphase/anaphase transition and cytosol, nucleus localization	FALSE	FALSE	139.5	0.00358423	FALSE
C3_07460W_A	NA	orf19.6742	11	H	3	C3_07460W_A	Ortholog(s) have CTD phosphatase activity	FALSE	FALSE	130	0.0615385	FALSE
C3_07480W_A	NA	orf19.6740	6	H	7	C3_07480W_A	Ortholog(s) have ubiquitin-protein ligase activity and role in generation of catalytic spliceosome for first transesterification step	FALSE	FALSE	175	0.122857	FALSE
C3_07550C_A	NA	orf19.6736	8	F	9	C3_07550C_A	Protein required for mitochondrial ribosome small subunit biogenesis; role in maturation of SSU-rRNA; Spider biofilm induced	FALSE	FALSE	183	0.213115	FALSE
C3_07560W_A	NA	orf19.6734	30	E	10	C3_07560W_A	Putative transcription factor/corepressor; regulation of filamentation and virulence; interacts with Tup1; regulates hypha-specific gene expression; contains 4 tetratricopeptide repeat (TPR) motifs; flucytosine repressed; Tbp1-induced	FALSE	FALSE	94	0.0425532	FALSE
C3_07600W_A	NA	orf19.6730	6	G	6	C3_07600W_A	Ortholog(s) have nucleolus localization	FALSE	FALSE	138	0	FALSE
C3_07610W_A	NA	orf19.6729	29	E	4	C3_07610W_A	Protein similar to human CAND1 (Cullin-Associated Nedd8-Dissociated) protein involved in regulation of SCF complexes; binds unnedddylated cullin Cdc53; mutants are viable	FALSE	FALSE	168.5	0.00890208	FALSE
C3_07680W_A	NA	orf19.6719	13	D	5	C3_07680W_A	Putative nucleosome assembly protein; homozygous transposon insertion causes decreased colony wrinkling under filamentous growth-inducing conditions, but does not block true hyphal formation in liquid media	FALSE	FALSE	128.5	0.0155642	FALSE
C3_07700W_A	NA	orf19.6717	5	B	7	C3_07700W_A	Putative serine hydrolase; Spider biofilm repressed	FALSE	FALSE	166	0.0331325	FALSE
C3_07780C_A	NA	orf19.6171	1	H	7	C3_07780C_A	FG-nucleoporin component of central core of the nuclear pore complex (NPC); contributes to nucleocytoplasmic transport; rat catheter biofilm repressed	FALSE	FALSE	144	0.135417	FALSE
C3_07800C_A	NA	orf19.6175	14	H	12	C3_07800C_A	Putative 35S rRNA processing protein; Hap43-induced; repressed by prostaglandins; Spider biofilm induced	FALSE	TRUE	65.5	0.114504	FALSE
C3_07860C_A	NA	orf19.6182	30	C	12	C3_07860C_A	Zn(II)2Cys6 transcription factor involved in regulation of multidrug resistance via control of CDR1 expression; mutants display decreased colonization of mouse kidneys; required for yeast cell adherence to silicone substrate	FALSE	FALSE	126.5	0.0237154	FALSE
C3_07910W_A	NA	orf19.6185	19	E	2	C3_07910W_A	Putative pseudouridine-5'-phosphate glycosidase; overlaps orf19.6186 and orf19.6187; Spider biofilm repressed	FALSE	FALSE	137.5	0.0181818	FALSE
C4_00050W_A	NA	orf19.371	33	D	3	C4_00050W_A	Ortholog of C. dubliniensis CD36 : Cd36_40110, C. parapsilosis CDC317 : CPAR2_402300, Candida tenuis NRRL Y-1498 : CANTEDRAFT_94507 and Debaryomyces hansenii CBS767 : DEHA2F05588g	FALSE	FALSE	133	0.018797	FALSE
C4_00080C_A	NA	orf19.376	33	B	5	C4_00080C_A	Protein of unknown function; Hap43-repressed; Spider biofilm induced	FALSE	FALSE	128	0.0351562	FALSE
C4_00210W_A	NA	orf19.5646	5	G	12	C4_00210W_A	Ortholog of S. cerevisiae : YPL034W, C. glabrata CBS138 : CAGL0L06996g, C. dubliniensis CD36 : Cd36_40280, C. parapsilosis CDC317 : CPAR2_402170 and Candida tenuis NRRL Y-1498 : CANTEDRAFT_137348	FALSE	FALSE	154.5	0.00647249	FALSE
C4_00290C_A	NA	orf19.5655	4	B	6	C4_00290C_A	Has domain(s) with predicted 2 iron, 2 sulfur cluster binding, iron ion binding, oxidoreductase activity, acting on paired donors, with incorporation or reduction of molecular oxygen and NAD(P)H as one donor, more	FALSE	FALSE	140.5	0.0427046	FALSE
C4_00290C_A	NA	orf19.5656	17	H	11	C4_00290C_A	Has domain(s) with predicted 2 iron, 2 sulfur cluster binding, iron ion binding, oxidoreductase activity, acting on paired donors, with incorporation or reduction of molecular oxygen and NAD(P)H as one donor, more	FALSE	FALSE	130.5	0	FALSE
C4_00380W_A	NA	orf19.5665	12	D	5	C4_00380W_A	Ortholog(s) have D-arabinose 1-dehydrogenase [NAD(P)+] activity and role in dehydro-D-arabinono-1,4-lactone biosynthetic process	FALSE	FALSE	127	0.023622	FALSE
C4_00420C_A	NA	orf19.5671	6	G	9	C4_00420C_A	Ortholog(s) have role in actin cortical patch assembly, septin cytoskeleton organization and cellular bud neck, cellular bud tip, mating projection base, mating projection tip localization	FALSE	FALSE	138.5	0.00361011	FALSE
C4_00470C_A	NA	orf19.5676	13	A	6	C4_00470C_A	Ortholog(s) have cytosol, nucleus localization	FALSE	FALSE	146.5	0.00682594	FALSE
C4_00560C_A	NA	orf19.4187	20	B	7	C4_00560C_A	Ortholog(s) have role in hyphal growth, mitochondrial genome maintenance, phospholipid transport, protein import into mitochondrial outer membrane, sporocarp development involved in sexual reproduction	FALSE	FALSE	118	0.186441	FALSE
C4_00660W_A	NA	orf19.4176	5	B	11	C4_00660W_A	Ortholog(s) have structural constituent of ribosome activity and mitochondrial small ribosomal subunit localization	FALSE	FALSE	103	0.334951	FALSE
C4_00710W_A	NA	orf19.4171	19	D	11	C4_00710W_A	Has domain(s) with predicted ATP binding activity	FALSE	FALSE	153	0.0130719	FALSE
C4_00740W_A	NA	orf19.4168	11	H	8	C4_00740W_A	Ortholog(s) have ribonuclease MRP activity, ribonuclease P activity, role in intronic box C/D snoRNA processing, mRNA cleavage and nucleolar ribonuclease P complex, ribonuclease MRP complex localization	FALSE	FALSE	160	0.11875	FALSE
C4_00800W_A	NA	orf19.4161	10	C	6	C4_00800W_A	Ortholog(s) have role in DNA repair and Smc5-Smc6 complex, nucleus localization	FALSE	FALSE	189	0.0396825	FALSE
C4_00810C_A	NA	orf19.4160	6	H	11	C4_00810C_A	Ortholog(s) have serine-type endopeptidase activity, role in glycoprotein metabolic process, mitochondrial tRNA threonylcarbamoyladenosine modification and mitochondrion localization	FALSE	FALSE	155.5	0	FALSE
C4_00880W_A	NA	orf19.4705	18	F	8	C4_00880W_A	Ortholog(s) have tRNA adenylyltransferase activity, role in tRNA 3'-terminal CCA addition and cytosol, mitochondrial matrix localization	FALSE	TRUE	2.5	1	FALSE
C4_00940W_A	NA	orf19.4701	5	G	4	C4_00940W_A	Ortholog(s) have ATPase activity, tRNA binding activity, role in protein urmylation, regulation of transcription from RNA polymerase II promoter, tRNA wobble uridine modification and Elongator holoenzyme complex localization	FALSE	FALSE	152.5	0.108197	FALSE
C4_00950C_A	NA	orf19.4699	13	C	12	C4_00950C_A	Putative phospholipase of patatin family; similar to S. cerevisiae Tgl3p; predicted Kex2p substrate	FALSE	FALSE	150.5	0.013289	FALSE
C4_01020C_A	NA	orf19.4686	3	D	4	C4_01020C_A	Ortholog of S. cerevisiae : ESL1, C. dubliniensis CD36 : Cd36_41030, C. parapsilosis CDC317 : CPAR2_401340, Candida tenuis NRRL Y-1498 : CANTEDRAFT_104645 and Debaryomyces hansenii CBS767 : DEHA2E18766g	FALSE	FALSE	51.5	0.116505	FALSE
C4_01050C_A	NA	orf19.4684.2	35	E	4	C4_01050C_A	Protein with similarity to the ribosomal protein portion of S. cerevisiae Rpl40Bp; colony morphology-related gene regulation by Ssn6; positively regulated by Tbf1; Spider biofilm repressed	TRUE	FALSE	19	0.973684	FALSE
C4_01120C_A	NA	orf19.4678	13	B	9	C4_01120C_A	Predicted triglyceride lipase; Spider biofilm induced	FALSE	FALSE	156.5	0.0127796	FALSE
C4_01150W_A	NA	orf19.4675	27	G	1	C4_01150W_A	Essential subunit of the Dam1 (DASH) complex, which acts in chromosome segregation by coupling kinetochores to spindle microtubules	FALSE	FALSE	34.5	0.144928	FALSE
C4_01220C_A	NA	orf19.4668	23	G	2	C4_01220C_A	Protein with a glycoside hydrolase domain; mutants are viable	FALSE	FALSE	121	0.0123967	FALSE
C4_01280C_A	NA	orf19.4659	11	D	8	C4_01280C_A	Ortholog(s) have RNA binding activity, role in mRNA splicing, via spliceosome and U2 snRNP, U2-type prespliceosome localization	FALSE	FALSE	73	0.164384	FALSE
C4_01290W_A	NA	orf19.4658	22	D	4	C4_01290W_A	RING finger and CHY zinc finger domain-containing protein; mutant are viable	FALSE	FALSE	123	0.0813008	FALSE
C4_01330W_A	NA	orf19.4654	28	G	12	C4_01330W_A	Protein of unknown function; Spider biofilm induced	FALSE	FALSE	150.5	0.00332226	FALSE
C4_01340W_A	NA	orf19.4653	28	H	1	C4_01340W_A	Protein similar to GPI-linked cell-wall proteins; induced in low iron; Spider biofilm induced; regulated in Spider biofilms by Bcr1, Tec1, Ndt80, Brg1	FALSE	FALSE	144	0.0104167	FALSE
C4_01350W_A	NA	orf19.4652	34	D	6	C4_01350W_A	Protein of unknown function; rat catheter biofilm induced	FALSE	FALSE	123	0.0487805	FALSE
C4_01360W_A	NA	orf19.4651	28	H	2	C4_01360W_A	GPI-anchored cell surface protein of unknown function; greater mRNA abundance observed in a cyr1 homozygous null mutant than in wild type	FALSE	FALSE	131.5	0.0152091	FALSE
C4_01380W_A	NA	orf19.4649	30	B	6	C4_01380W_A	Putative Zn(II)2Cys6 transcription factor	FALSE	FALSE	130	0.0307692	FALSE
C4_01460C_A	NA	orf19.4639	5	G	9	C4_01460C_A	Protein present in exponential and stationary growth phase yeast cultures	FALSE	FALSE	145	0.0103448	FALSE
C4_01510W_A	NA	orf19.4633	18	D	12	C4_01510W_A	Ortholog(s) have carbonyl reductase (NADPH) activity, oxidoreductase activity, acting on the aldehyde or oxo group of donors, NAD or NADP as acceptor activity and cytosol, nucleus, ribosome localization	FALSE	FALSE	168	0.00297619	FALSE
C4_01560C_A	NA	orf19.4629	3	E	2	C4_01560C_A	Ortholog(s) have ubiquitin-ubiquitin ligase activity, role in mitochondrion inheritance, protein monoubiquitination, protein polyubiquitination and plasma membrane, ubiquitin ligase complex localization	FALSE	FALSE	141	0.0921986	FALSE
C4_01650C_A	NA	orf19.4628	15	B	3	C4_01650C_A	Putative cleavage and polyadenylation factor; heterozygous null mutant exhibits hypersensitivity to parnafungin and cordycepin in the C. albicans fitness test; possibly an essential gene, disruptants not obtained by UAU1 method	FALSE	FALSE	156.5	0.162939	FALSE
C4_01670C_A	NA	orf19.4626	12	A	7	C4_01670C_A	Ortholog(s) have role in TOR signaling cascade, positive regulation of transcription from RNA polymerase I promoter and cytosol, extrinsic to membrane, nucleus localization	FALSE	FALSE	149.5	0.00668896	FALSE
C4_01710C_A	NA	orf19.4623	35	E	6	C4_01710C_A	Protein of unknown function; Spider biofilm repressed	FALSE	FALSE	97	0.453608	FALSE
C4_01760W_A	NA	orf19.4617	13	F	7	C4_01760W_A	Predicted peptide alpha-N-acetyltransferase; flow model biofilm induced	FALSE	FALSE	130	0.0192308	FALSE
C4_01790W_A	NA	orf19.4614	12	F	1	C4_01790W_A	Adapter protein for pexophagy and the cytoplasm-to-vacuole targeting (Cvt) pathway; Spider biofilm induced	FALSE	FALSE	154	0.00324675	FALSE
C4_01800W_A	NA	orf19.4612	12	H	11	C4_01800W_A	Protein with a dienelactone hydrolase domain; Hap43-repressed gene	FALSE	FALSE	164	0.00914634	FALSE
C4_01830C_A	NA	orf19.4610	17	H	3	C4_01830C_A	Predicted metallocarboxypeptidase; role in proteolysis; rat catheter biofilm repressed	FALSE	FALSE	164	0.00304878	FALSE
C4_01910W_A	NA	orf19.4601	10	C	12	C4_01910W_A	Putative RNA polymerase III transcription initiation factor complex (TFIIIC) subunit; possibly an essential gene, disruptants not obtained by UAU1 method	FALSE	FALSE	161.5	0.0185759	FALSE
C4_01980C_A	NA	orf19.4594	25	C	4	C4_01980C_A	Clathrin light chain; subunit of the major coat protein involved in intracellular protein transport and endocytosis; rat cathetr and Spider biofilm repressed	TRUE	FALSE	31.5	0.634921	TRUE
C4_02030W_A	NA	orf19.4590	31	B	9	C4_02030W_A	Transcriptional repressor; regulator of filamentation, response to DNA damage, adhesion, virulence in murine mucosal, systemic infections; RFX domain; regulated by Nrg1, UV-induced; partially complements S. cerevisiae rfx1 mutant defects	FALSE	FALSE	144	0.0208333	FALSE
C4_02090C_A	NA	orf19.4582	15	A	7	C4_02090C_A	Ortholog(s) have role in U1 snRNA 3'-end processing, U4 snRNA 3'-end processing and U5 snRNA 3'-end processing, more	FALSE	FALSE	172.5	0.371014	FALSE
C4_02120W_A	NA	orf19.4579	25	A	4	C4_02120W_A	Putative SURF4 family member; plasma membrane-localized; flow model biofilm repressed	FALSE	FALSE	142.5	0.00701754	FALSE
C4_02150C_A	NA	orf19.4577	5	F	9	C4_02150C_A	Ortholog(s) have GTPase activating protein binding, cAMP-dependent protein kinase inhibitor activity, signal transducer activity	FALSE	FALSE	107.5	0.0697674	FALSE
C4_02190C_A	NA	orf19.4571	21	H	9	C4_02190C_A	CoA-transferase family protein; rat catheter biofilm repressed	FALSE	FALSE	169.5	0.00589971	FALSE
C4_02210W_A	NA	orf19.4569	18	C	5	C4_02210W_A	Ortholog of C. dubliniensis CD36 : Cd36_42100, Debaryomyces hansenii CBS767 : DEHA2C14850g, Pichia stipitis Pignal : PICST_52615 and Spathaspora passalidarum NRRL Y-27907 : SPAPADRAFT_58608	FALSE	FALSE	158	0.00632911	FALSE
C4_02220C_A	NA	orf19.4568	29	H	10	C4_02220C_A	Putative Zn(II)2Cys6 transcription factor	FALSE	FALSE	154	0.0162338	FALSE
C4_02240C_A	NA	orf19.4566	10	C	4	C4_02240C_A	Protein similar to S. cerevisiae Rot1p, which has roles in cytoskeletal dynamics and cell wall biosynthesis; predicted Kex2p substrate	FALSE	FALSE	167.5	0.0776119	FALSE
C4_02260C_A	NA	orf19.4563	8	H	1	C4_02260C_A	Protein of unknown function; repressed by prostaglandins; Hap43-induced, Spider biofilm induced	FALSE	FALSE	168.5	0.0118694	FALSE
C4_02370C_A	NA	orf19.2767	28	B	2	C4_02370C_A	Adhesin-like cell wall protein; putative GPI-anchor; colony morphology-related gene regulation by Ssn6; Hap43-induced; Spider biofilm repressed	FALSE	FALSE	132.5	0.0188679	FALSE
C4_02390W_A	NA	orf19.2765	28	H	3	C4_02390W_A	Adhesin-like cell wall protein; putative GPI-anchor; fluconazole-induced; induced in high iron; induced during cell wall regeneration; Cyr1 or Ras1 repressed; Tbf1 induced	FALSE	FALSE	154	0.00974026	FALSE
C4_02430W_A	NA	orf19.2760	2	B	3	C4_02430W_A	Putative mRNA cleavage and polyadenylation factor; heterozygous null mutant exhibits hypersensitivity to parnafungin and cordycepin in the C. albicans fitness test	FALSE	FALSE	102	0.181373	FALSE
C4_02440C_A	NA	orf19.2758	28	H	4	C4_02440C_A	Putative adhesin-like GPI-anchored protein; repressed during cell wall regeneration; possibly an essential gene, disruptants not obtained by UAU1 method; rat catheter and Spider biofilm repressed	FALSE	FALSE	79.5	0.0251572	FALSE
C4_02460W_A	NA	orf19.2756	15	E	6	C4_02460W_A	Ortholog(s) have HDEL sequence binding activity, role in ER to Golgi vesicle-mediated transport, protein retention in ER lumen and Golgi apparatus, integral to endoplasmic reticulum membrane localization	TRUE	FALSE	54	0.685185	TRUE
C4_02470C_A	NA	orf19.2755	21	D	3	C4_02470C_A	Ortholog(s) have role in proteasomal ubiquitin-independent protein catabolic process, proteasome-mediated ubiquitin-dependent protein catabolic process and cytosol, nucleus, proteasome core complex, beta-subunit complex localization	FALSE	FALSE	8	0.8125	FALSE
C4_02510W_A	NA	orf19.2751	8	E	12	C4_02510W_A	Predicted membrane transporter; member of the monocarboxylate porter (MCP) family, major facilitator superfamily; Hap43-induced gene; alkaline upregulated by Rim101; possibly an essential gene, disruptants not obtained by UAU1 method	FALSE	FALSE	171.5	0.0174927	FALSE
C4_02520C_A	NA	orf19.2749	20	F	9	C4_02520C_A	BTB/POZ domain protein; induced by Mnl1 under weak acid stress; flow model biofilm induced; Spider biofilm induced	FALSE	FALSE	140	0.0107143	FALSE
C4_02530W_A	NA	orf19.2748	29	H	7	C4_02530W_A	GAL4-like Zn(II)2Cys6 transcription factor; clade-associated expression; null shows abnormal regulation of invasive colony growth, is unable to utilize proline as a nitrogen source; flow model biofilm induced	FALSE	FALSE	173.5	0.0115274	FALSE
C4_02780W_A	NA	orf19.2720	15	C	2	C4_02780W_A	Cytosolic chaperonin Cct ring complex subunit; role in the assembly of actin and tubulins; Spider biofilm repressed	FALSE	TRUE	2	0.75	FALSE
C4_02880C_A	NA	orf19.2708	14	H	10	C4_02880C_A	Ortholog(s) have guanyl-nucleotide exchange factor activity, role in mature ribosome assembly and cytosol, nucleolus, polysome, preribosome, large subunit precursor localization	FALSE	FALSE	161	0.0217391	FALSE
C4_02920W_A	NA	orf19.2703	18	E	12	C4_02920W_A	Specificity factor required for ubiquitination and sorting of specific cargo proteins at the multivesicular body; ortholog of S. cerevisiae Ear1; transcript regulated by iron; Ssr1-represssed; Spider biofilm induced	FALSE	FALSE	166	0	FALSE
C4_03020W_A	NA	orf19.2690	4	B	8	C4_03020W_A	Putative mitochondrial GTPase; required for mitochondrial morphology and genome maintenance; Spider biofilm induced	FALSE	FALSE	125.5	0.410359	FALSE
C4_03040W_A	NA	orf19.2687.1	11	G	7	C4_03040W_A	Ortholog(s) have RNA polymerase I activity, RNA polymerase II activity, RNA polymerase III activity, RNA-directed RNA polymerase activity, zinc ion binding activity	FALSE	FALSE	79	0.670886	TRUE
C4_03090W_A	NA	orf19.2682	11	G	5	C4_03090W_A	Ortholog(s) have TBP-class protein binding, TBP-class protein binding RNA polymerase II transcription factor activity involved in preinitiation complex assembly activity	FALSE	FALSE	80	0.2	FALSE
C4_03150W_A	NA	orf19.2675	8	D	7	C4_03150W_A	Ortholog(s) have mRNA binding activity, role in spliceosomal complex assembly and U2 snRNP, U2-type prespliceosome localization	TRUE	FALSE	147	0.517007	FALSE
C4_03160C_A	NA	orf19.2674	30	C	5	C4_03160C_A	Protein of unknown function; Hap43p-repressed gene	FALSE	FALSE	112	0.0401786	FALSE
C4_03190W_A	NA	orf19.2671	3	C	7	C4_03190W_A	Protein with a predicted FAD-dependent pyridine nucleotide reductase domains; putative oxidoreductase; Plc1-regulated; possibly an essential gene, disruptants not obtained by UAU1 method	FALSE	FALSE	99.5	0.100503	FALSE
C4_03230C_A	NA	orf19.2669	29	F	4	C4_03230C_A	ORF in retrotransposon Tca4; similar to Pol region of retrotransposons encoding reverse transcriptase, protease, integrase; downstream of RHD2, similar to the Gag region encoding nucleocapsid-like protein; rat catheter biofilm induced	FALSE	FALSE	175.5	0.002849	FALSE
C4_03350C_A	NA	orf19.3362	5	E	9	C4_03350C_A	Has domain(s) with predicted flavin adenine dinucleotide binding, oxidoreductase activity and role in oxidation-reduction process	FALSE	FALSE	87	0.344828	FALSE
C4_03410W_A	NA	orf19.3367	5	B	5	C4_03410W_A	Ortholog(s) have structural constituent of ribosome activity and mitochondrial large ribosomal subunit localization	FALSE	FALSE	111	0.472973	FALSE
C4_03420C_A	NA	orf19.3368	22	C	3	C4_03420C_A	Ortholog of Candida albicans WO-1 : CAWG_03466	FALSE	FALSE	117.5	0.0425532	FALSE
C4_03510C_A	NA	orf19.3380	28	H	5	C4_03510C_A	GPI-anchored, glycosylated cell wall protein; required for biofilm formation, adhesion, filamentous growth on some media; expressed in hyphae; mutant delayed in virulence; regulated by Efg1, Tup1; similar to Hwp1 and Rbt1 domains	FALSE	FALSE	128	0.0234375	FALSE
C4_03530W_A	NA	orf19.1326	34	F	10	C4_03530W_A	Ortholog of Candida albicans WO-1 : CAWG_03455	FALSE	FALSE	114	0.0307018	FALSE
C4_03680C_A	NA	orf19.1310	3	H	9	C4_03680C_A	Ortholog(s) have role in nucleotide-excision repair and nucleus localization	FALSE	FALSE	129.5	0.042471	FALSE
C4_03700W_A	NA	orf19.1308	18	D	6	C4_03700W_A	Predicted membrane transporter, member of the drug:proton antiporter (14 spanner) (DHA2) family, major facilitator superfamily (MFS)	FALSE	FALSE	157.5	0.0126984	FALSE
C4_03710C_A	NA	orf19.1307	33	H	12	C4_03710C_A	Predicted membrane protein; rat catheter biofilm induced	FALSE	FALSE	135.5	0.00738007	FALSE
C4_03720C_A	NA	orf19.1306	4	H	9	C4_03720C_A	Ortholog(s) have cytosol, nucleus localization	FALSE	FALSE	137	0.0291971	FALSE
C4_03730C_A	NA	orf19.1305	15	B	6	C4_03730C_A	Ortholog(s) have tRNA (guanine) methyltransferase activity, role in tRNA methylation and mitochondrial matrix, nucleus localization	FALSE	FALSE	134	0.115672	FALSE
C4_03740W_A	NA	orf19.1304	1	E	10	C4_03740W_A	Ortholog(s) have role in U4 snRNA 3'-end processing, exonucleolytic trimming to generate mature 3'-end of 5.8S rRNA from tricistronic rRNA transcript (SSU-rRNA, 5.8S rRNA and LSU-rRNA), more	FALSE	FALSE	140.5	0.0177936	FALSE
C4_03830W_A	NA	orf19.5038	7	A	1	C4_03830W_A	Predicted tRNA (guanine) methyltransferase activity; Spider biofilm induced	FALSE	FALSE	153.5	0.00977199	FALSE
C4_03840C_A	NA	orf19.5039	12	A	9	C4_03840C_A	Putative exosome non-catalytic core component; involved in 3'-5' RNA processing; rat catheter biofilm induced	FALSE	FALSE	154.5	0.100324	FALSE
C4_03880W_A	NA	orf19.5043	22	C	11	C4_03880W_A	Ortholog of C. dubliniensis CD36 : Cd36_43610, C. parapsilosis CDC317 : CPAR2_403770, Debaryomyces hansenii CBS767 : DEHA2G16962g and Pichia stipitis Pignal : PICST_30926	FALSE	FALSE	135	0.062963	FALSE
C4_04070C_A	NA	orf19.5303	28	H	6	C4_04070C_A	GPI-anchored protein of cell wall	FALSE	FALSE	134.5	0.0148699	FALSE
C4_04120C_A	NA	orf19.5297	21	G	10	C4_04120C_A	Ortholog(s) have phosphatidylinositol-3-phosphate binding, phosphatidylinositol-5-phosphate binding activity	TRUE	FALSE	63.5	0.889764	TRUE
C4_04140W_A	NA	orf19.5295	21	G	2	C4_04140W_A	Protein with a predicted endonuclease/exonuclease/phosphatase family domain and a carbon catabolite repressor protein 4 domain; induced by alpha pheromone in SpiderM medium	FALSE	FALSE	141.5	0.0106007	FALSE
C4_04160W_A	NA	orf19.5293	22	C	8	C4_04160W_A	Ortholog of C. dubliniensis CD36 : Cd36_43710, C. parapsilosis CDC317 : CPAR2_402940, Candida tenuis NRRL Y-1498 : CANTEDRAFT_114940 and Debaryomyces hansenii CBS767 : DEHA2C09196g	FALSE	FALSE	112	0.0446429	FALSE
C4_04180C_A	NA	orf19.5291	25	C	5	C4_04180C_A	Ortholog(s) have role in phospholipid biosynthetic process and endoplasmic reticulum localization	FALSE	FALSE	141.5	0.0212014	FALSE
C4_04220W_A	NA	orf19.1428	35	B	8	C4_04220W_A	Subunit of the Dam1 (DASH) complex, which acts in chromosome segregation by coupling kinetochores to spindle microtubules	FALSE	FALSE	11	0.272727	FALSE
C4_04230W_A	NA	orf19.1427	24	D	7	C4_04230W_A	Putative transporter; fungal-specific; Spider biofilm induced	FALSE	FALSE	127.5	0.0235294	FALSE
C4_04270W_A	NA	orf19.1421	24	A	10	C4_04270W_A	Ortholog(s) have ureidoglycolate hydrolase activity and cytosol, nucleus localization	FALSE	FALSE	148	0.0135135	FALSE
C4_04420W_A	NA	orf19.3845	32	B	8	C4_04420W_A	SUMO E3 ligase for Wor1, involved in CO2-mediated white-opaque phenotypic switching; mutations affect filamentous growth; lacks an ortholog in S. cerevisiae	FALSE	FALSE	144.5	0.0138408	FALSE
C4_04450C_A	NA	orf19.3841	17	C	11	C4_04450C_A	Putative protein serine/threonine kinase; predicted role in vesicle formation in autophagy and the cytoplasm-to-vacuole targeting (Cvt) pathway; Spider biofilm induced	FALSE	FALSE	138	0.0253623	FALSE
C4_04470W_A	NA	orf19.3839	28	H	7	C4_04470W_A	Secreted aspartyl protease; roles in adhesion, virulence (RHE model), cell surface integrity; distinct specificity from Sap9; at cell membrane and wall; GPI-anchored; induced in low iron; Tbf1-activated; Spider biofilm induced	FALSE	FALSE	131	0.00381679	FALSE
C4_04520W_A	NA	orf19.3831	12	B	7	C4_04520W_A	Ortholog(s) have telomerase inhibitor activity, role in box C/D snoRNA 3'-end processing, negative regulation of telomere maintenance via telomerase and nucleolus, nucleoplasm localization	FALSE	FALSE	127	0.015748	FALSE
C4_04530C_A	NA	orf19.3829	28	H	8	C4_04530C_A	Cell surface glycosidase; may act on cell-wall beta-1,3-glucan prior to beta-1,6-glucan linkage; role in systemic, not vaginal virulence (neutral, not low pH); high pH or filamentation induced; Bcr1-repressed in RPMI a/a biofilm	TRUE	FALSE	141.5	0.855124	TRUE
C4_04600C_A	NA	orf19.3821	27	G	10	C4_04600C_A	Ortholog of C. dubliniensis CD36 : Cd36_44290, C. parapsilosis CDC317 : CPAR2_500740, Candida tenuis NRRL Y-1498 : CANTEDRAFT_137302 and Debaryomyces hansenii CBS767 : DEHA2F07326g	FALSE	FALSE	154.5	0.012945	FALSE
C4_04650W_A	NA	orf19.3817	11	F	10	C4_04650W_A	Ortholog(s) have cytoplasm, nucleolus localization	FALSE	FALSE	92	0.0869565	FALSE
C4_04660C_A	NA	orf19.3815	23	D	2	C4_04660C_A	Has domain(s) with predicted ubiquitin thiolesterase activity and role in ubiquitin-dependent protein catabolic process	FALSE	FALSE	133	0.018797	FALSE
C4_04720W_A	NA	orf19.3810	12	D	2	C4_04720W_A	Ortholog(s) have methylenetetrahydrofolate dehydrogenase (NAD+) activity, role in folic acid-containing compound biosynthetic process, one-carbon metabolic process, purine nucleobase biosynthetic process and cytosol, nucleus localization	FALSE	FALSE	161.5	0.0154799	FALSE
C4_04760C_A	NA	orf19.3804	23	E	2	C4_04760C_A	Protein of unknown function; filament induced	FALSE	FALSE	30.5	0.295082	FALSE
C4_04800W_A	NA	orf19.3799	9	B	6	C4_04800W_A	Ortholog(s) have role in endoplasmic reticulum tubular network maintenance, nuclear pore complex assembly and Golgi apparatus, cortical endoplasmic reticulum, integral to endoplasmic reticulum membrane, mitochondrion localization	FALSE	FALSE	107	0.0794393	FALSE
C4_04870C_A	NA	orf19.3792	4	H	4	C4_04870C_A	Ortholog(s) have role in cytoplasmic mRNA processing body assembly, deadenylation-dependent decapping of nuclear-transcribed mRNA, formation of translation preinitiation complex, negative regulation of translational initiation	FALSE	FALSE	139	0.0611511	FALSE
C4_04910C_A	NA	orf19.3788	27	H	10	C4_04910C_A	Subunit of the Dam1 (DASH) complex, which acts in chromosome segregation by coupling kinetochores to spindle microtubules	FALSE	FALSE	94.5	0.037037	FALSE
C4_04910C_A	NA	orf19.3788	35	E	10	C4_04910C_A	Subunit of the Dam1 (DASH) complex, which acts in chromosome segregation by coupling kinetochores to spindle microtubules	FALSE	FALSE	96	0.0260417	FALSE
C4_04930C_A	NA	orf19.3785	9	B	12	C4_04930C_A	DnaJ chaperone domain protein; role in pre-mRNA splicing; Spider biofilm induced	FALSE	FALSE	131	0.0381679	FALSE
C4_05010W_A	NA	orf19.3778	15	H	8	C4_05010W_A	Protein with a predicted role in ribosome biogenesis; mutation confers hypersensitivity to 5-fluorocytosine (5-FC), 5-fluorouracil (5-FU); repressed in core stress response; repressed by prostaglandins; Hap43-induced	FALSE	FALSE	168	0.16369	FALSE
C4_05210W_A	NA	orf19.6860	1	D	2	C4_05210W_A	Ortholog(s) have CDP-diacylglycerol-inositol 3-phosphatidyltransferase activity, role in phosphatidylinositol biosynthetic process and Golgi apparatus, integral to membrane, mitochondrial outer membrane localization	TRUE	FALSE	145	0.503448	FALSE
C4_05220C_A	NA	orf19.6861	9	H	3	C4_05220C_A	Ortholog(s) have ubiquitin-protein ligase activity and role in anaphase-promoting complex-dependent proteasomal ubiquitin-dependent protein catabolic process, chromatin assembly, protein ubiquitination	FALSE	FALSE	133	0.0413534	FALSE
C4_05230C_A	NA	orf19.6862	1	C	4	C4_05230C_A	Hap43-induced gene; mutation confers hypersensitivity to 5-fluorocytosine (5-FC), 5-fluorouracil (5-FU), and tubercidin (7-deazaadenosine)	FALSE	FALSE	143.5	0.12892	FALSE
C4_05250W_A	NA	orf19.6864	29	E	1	C4_05250W_A	Putative ubiquitin-protein ligase; role in protein ubiquitination; Spider biofilm induced	FALSE	FALSE	170.5	0	FALSE
C4_05280W_A	NA	orf19.2629	2	F	8	C4_05280W_A	Ortholog(s) have role in ER to Golgi vesicle-mediated transport, Golgi vesicle docking, SNARE complex assembly and ER to Golgi transport vesicle membrane, Golgi membrane localization	FALSE	FALSE	21	0.904762	TRUE
C4_05330C_A	NA	orf19.1791	22	D	12	C4_05330C_A	Putative protein with a predicted role in 60S ribosomal subunit biogenesis; Hap43p-induced gene; ortholog of S. cerevisiae MAK11	FALSE	FALSE	80	0.44375	FALSE
C4_05340W_A	NA	orf19.1792	9	D	9	C4_05340W_A	Ortholog(s) have ubiquitin-protein ligase activity	FALSE	FALSE	10.5	0.380952	FALSE
C4_05350W_A	NA	orf19.1793	12	E	5	C4_05350W_A	Ortholog(s) have phosphatidylinositol binding activity, role in cellular response to nitrogen starvation, piecemeal microautophagy of nucleus and Golgi apparatus, endosome, extrinsic to membrane, fungal-type vacuole localization	FALSE	FALSE	140.5	0.0177936	FALSE
C4_05400C_A	NA	orf19.1797	21	F	6	C4_05400C_A	D-arabinose 5-phosphate isomerase; has GutQ domain which is associated with phosphosugar binding; other biofilm induced; rat catheter and Spider biofilm induced; F-12/CO2 early biofilm induced	FALSE	FALSE	81.5	0.147239	FALSE
C4_05440C_A	NA	orf19.1800	14	B	4	C4_05440C_A	Protein of unknown function; Spider biofilm induced	FALSE	FALSE	162.5	0.00307692	FALSE
C4_05550C_A	NA	orf19.1236	18	H	5	C4_05550C_A	BAR domain protein; ocalizes to early and late Golgi vesicles; predicted role in adaptation to varying nutrient concentrations, fluid-phase endocytosis, actin cytoskeleton polarization and vacuole biogenesis; rat catheter biofilm repressed	FALSE	FALSE	161.5	0.00619195	FALSE
C4_05580C_A	NA	orf19.1239	32	G	8	C4_05580C_A	Secreted protein; exogenously expressed protein is a substrate for Kex2 processing in vitro; fluconazole-regulated; Spider biofilm induced	FALSE	FALSE	147	0.0170068	FALSE
C4_05630W_A	NA	orf19.1248	8	A	3	C4_05630W_A	Putative RNA polymerase II subunit B44; heterozygous null mutant exhibits resistance to parnafungin in the C. albicans fitness test; Spider biofilm repressed	FALSE	FALSE	65.5	0.335878	FALSE
C4_05640C_A	NA	orf19.1249	13	H	8	C4_05640C_A	Ortholog(s) have 1-(5-phosphoribosyl)-5-[(5-phosphoribosylamino)methylideneamino]imidazole-4-carboxamide isomerase activity, role in histidine biosynthetic process and cytosol, nucleus localization	FALSE	FALSE	142	0.0246479	FALSE
C4_05650W_A	NA	orf19.1250	5	B	3	C4_05650W_A	Ortholog(s) have role in maturation of SSU-rRNA from tricistronic rRNA transcript (SSU-rRNA, 5.8S rRNA, LSU-rRNA) and cytoplasm, nucleolus localization	FALSE	FALSE	120.5	0.40249	FALSE
C4_05700W_A	NA	orf19.1255	30	D	5	C4_05700W_A	Zn(II)2Cys6 transcription factor; colony morphology-related gene regulation by Ssn6	FALSE	FALSE	89.5	0.0391061	FALSE
C4_05770C_A	NA	orf19.1263	33	H	8	C4_05770C_A	Protein similar to ferric reductase Fre10p; possible functional homolog of S. cerevisiae Fre1p (reports differ); transcription is negatively regulated by Sfu1p, copper, amphotericin B, caspofungin; induced by ciclopirox olamine	FALSE	FALSE	140.5	0.0427046	FALSE
C4_05820W_A	NA	orf19.1267.1	1	D	6	C4_05820W_A	Ortholog(s) have enzyme activator activity, role in iron-sulfur cluster assembly and extrinsic to mitochondrial inner membrane, mitochondrial matrix localization	TRUE	FALSE	173	0.49422	FALSE
C4_05890W_A	NA	orf19.1276	33	H	9	C4_05890W_A	Protein with a selenoprotein domain and a thioredoxin-like fold domain; similar to S. cerevisiae Vhs3p, which is a putative phosphopantothenoylcysteine decarboxylase	FALSE	FALSE	154	0.0194805	FALSE
C4_06040W_A	NA	orf19.4414	3	C	4	C4_06040W_A	Ortholog of C. dubliniensis CD36 : Cd36_45590, C. parapsilosis CDC317 : CPAR2_501450, Candida tenuis NRRL Y-1498 : CANTEDRAFT_105024 and Debaryomyces hansenii CBS767 : DEHA2D12364g	FALSE	FALSE	67.5	0.118519	FALSE
C4_06150C_A	NA	orf19.2922	15	G	10	C4_06150C_A	Ortholog(s) have double-stranded DNA binding activity, role in reciprocal meiotic recombination, synapsis and condensed nuclear chromosome localization	FALSE	FALSE	144.5	0	FALSE
C4_06160W_A	NA	orf19.2921	23	C	1	C4_06160W_A	Ortholog(s) have alpha-tubulin binding activity, role in protein folding, tubulin complex assembly and cytosol, nucleus localization	FALSE	FALSE	139.5	0.00716846	FALSE
C4_06210C_A	NA	orf19.2917	14	C	12	C4_06210C_A	Putative GTPase; heterozygous null mutant exhibits resistance to parnafungin in the C. albicans fitness test; Hap43p-induced gene	FALSE	FALSE	156	0.0705128	FALSE
C4_06260W_A	NA	orf19.2910	34	B	11	C4_06260W_A	Putative GPI-anchored protein	FALSE	FALSE	139.5	0.00716846	FALSE
C4_06280C_A	NA	orf19.2908	13	A	5	C4_06280C_A	Predicted oxidoreductase; rat catheter biofilm induced	FALSE	FALSE	162.5	0.00923077	FALSE
C4_06310C_A	NA	orf19.2906	28	H	9	C4_06310C_A	Putative GPI-anchored protein; adhesin-like protein	FALSE	FALSE	148	0.00337838	FALSE
C4_06410W_A	NA	orf19.2893	15	D	5	C4_06410W_A	Protein of unknown function; regulation correlates with clinical development of fluconazole resistance; transcript is upregulated in an RHE model of oral candidiasis	FALSE	FALSE	151.5	0.0660066	FALSE
C4_06470W_A	NA	orf19.2887	8	H	4	C4_06470W_A	Ortholog in S. cerevisiae is localizedto the bud, mating projection tip, and associates with ribosomes; Spider biofilm induced	FALSE	FALSE	159	0.0345912	FALSE
C4_06550C_A	NA	orf19.2879	28	H	10	C4_06550C_A	Putative GPI-anchored protein; adhesin-like protein; possibly an essential gene, disruptants not obtained by UAU1 method	FALSE	FALSE	163	0.00920245	FALSE
C4_06560W_A	NA	orf19.2878	28	H	11	C4_06560W_A	Putative GPI-anchored protein	FALSE	FALSE	169	0.00295858	FALSE
C4_06590W_A	NA	orf19.2875	13	F	1	C4_06590W_A	Ortholog of S. pombe SPAC1071.09c DNAJ domain protein; Hap43-induced gene	FALSE	FALSE	135.5	0.00369004	FALSE
C4_06670W_A	NA	orf19.3142	8	F	2	C4_06670W_A	Ortholog of C. dubliniensis CD36 : Cd36_46140, C. parapsilosis CDC317 : CPAR2_501210, Candida tenuis NRRL Y-1498 : CANTEDRAFT_97195 and Debaryomyces hansenii CBS767 : DEHA2E08800g	FALSE	FALSE	174	0.0143678	FALSE
C4_06710W_A	NA	orf19.3139	18	G	10	C4_06710W_A	Putative NADP-dependent oxidoreductase; Hap43-repressed; induced by benomyl treatment; oxidative stress-induced via Cap1; rat catheter biofilm repressed	FALSE	FALSE	153	0.00980392	FALSE
C4_06750C_A	NA	orf19.3134	33	D	5	C4_06750C_A	Protein of unknown function; flow model biofilm induced	FALSE	FALSE	132	0.00757576	FALSE
C4_06790W_A	NA	orf19.3130	2	F	11	C4_06790W_A	Ortholog of S. cerevisiae Gpn3 a GTPase with a role in biogenesis of RNA pol II and polIII; possibly an essential gene, disruptants not obtained by UAU1 method	FALSE	FALSE	58.5	0.196581	FALSE
C4_06800W_A	NA	orf19.3129	1	G	1	C4_06800W_A	Putative chromatin remodelling complex protein; heterozygous null mutant displays sensitivity to virgineone; Spider biofilm repressed	TRUE	FALSE	47.5	0.621053	TRUE
C4_06810C_A	NA	orf19.3128	1	E	5	C4_06810C_A	Ortholog(s) have syntaxin binding activity and role in ER to Golgi vesicle-mediated transport, positive regulation of SNARE complex assembly, retrograde vesicle-mediated transport, Golgi to ER, vesicle fusion with Golgi apparatus	FALSE	FALSE	18	0.555556	FALSE
C4_06820C_A	NA	orf19.3127	30	C	6	C4_06820C_A	Transcription factor; regulates white-opaque switch; hyphal growth regulator; expression in S. cerevisiae causes dominant-negative inhibition of pheromone response; required for yeast cell adherence to silicone; Spider biofilm induced	FALSE	FALSE	110.5	0.0542986	FALSE
C4_06850C_A	NA	orf19.3124	14	E	5	C4_06850C_A	Ortholog(s) have mRNA binding, metalloaminopeptidase activity, role in negative regulation of gene expression, protein initiator methionine removal involved in protein maturation and cytosolic ribosome, nucleolus localization	FALSE	FALSE	98.5	0.111675	FALSE
C4_06960W_A	NA	orf19.3113	33	D	2	C4_06960W_A	Protein of unknown function; Spider biofilm induced	FALSE	FALSE	133	0.0112782	FALSE
C4_07060W_A	NA	orf19.3103	11	F	12	C4_07060W_A	Ortholog(s) have RNA polymerase III activity, role in tRNA transcription from RNA polymerase III promoter and DNA-directed RNA polymerase III complex, cytoplasm localization	TRUE	FALSE	12	0.833333	FALSE
C4_07070W_A	NA	orf19.3102	31	C	3	C4_07070W_A	Protein that activates transcription in 1-hybrid assay in S. cerevisiae	FALSE	FALSE	117.5	0.0638298	FALSE
C4_07080C_A	NA	orf19.3100	22	A	10	C4_07080C_A	Protein with t-SNARE domains and a microtubule associated domain; Hap43-induced gene; repressed by alpha pheromone in SpiderM medium	FALSE	FALSE	152.5	0.0295082	FALSE
C4_07100C_A	NA	orf19.3098	2	F	12	C4_07100C_A	Predicted RNA-dependent ATPase RNA helicase; Hap43-induced gene	TRUE	FALSE	41	0.463415	FALSE
C4_07140W_A	NA	orf19.3089	18	A	12	C4_07140W_A	Predicted mitochondrial intermembrane space protein; predicted role in phospholipid metabolism; rat catheter and Spider biofilm induced	FALSE	FALSE	143.5	0.0174216	FALSE
C4_07190W_A	NA	orf19.3086	21	C	1	C4_07190W_A	Ortholog(s) have role in Golgi to plasma membrane transport, cytokinetic cell separation, exocytosis and cell cortex of cell tip, cell division site, cytosol, exocyst, mating projection tip, mitotic spindle pole body, nucleus localization	FALSE	TRUE	7.5	0.866667	FALSE
C4_07200C_A	NA	orf19.3083	12	H	10	C4_07200C_A	Putative lipid phosphatase of the endoplasmic reticulum; role in DNA repair, actin cytoskeleton organization, cellular manganese ion homeostasis; Spider biofilm repressed	FALSE	FALSE	148	0.0304054	FALSE
C5_00060C_A	NA	orf19.5692	10	A	11	C5_00060C_A	Ortholog(s) have ubiquitin-protein ligase activity, role in anaphase-promoting complex-dependent proteasomal ubiquitin-dependent protein catabolic process, protein ubiquitination and anaphase-promoting complex localization	FALSE	FALSE	135.5	0.0258303	FALSE
C5_00150C_A	NA	orf19.5682	10	H	1	C5_00150C_A	Ortholog(s) have protein binding, bridging, protein transporter activity and role in chromosome condensation, protein import into nucleus, protein targeting to membrane, regulation of mitotic cell cycle	FALSE	FALSE	160	0.28125	FALSE
C5_00160W_A	NA	orf19.5681	33	C	2	C5_00160W_A	Ortholog of C. dubliniensis CD36 : Cd36_50190, C. parapsilosis CDC317 : CPAR2_302680, Candida tenuis NRRL Y-1498 : CANTEDRAFT_109949 and Debaryomyces hansenii CBS767 : DEHA2G00814g	FALSE	FALSE	119.5	0.0209205	FALSE
C5_00170W_A	NA	orf19.5680	9	E	5	C5_00170W_A	Protein with predicted hydrolase domains; similar to a universal stress protein family protein; possibly essential, disruptants not obtained by UAU1 method; Spider biofilm repressed	FALSE	FALSE	99.5	0.0954774	FALSE
C5_00230C_A	NA	orf19.972	4	D	7	C5_00230C_A	Ortholog(s) have 5'-flap endonuclease activity, role in DNA-dependent DNA replication and Slx1-Slx4 complex localization	FALSE	FALSE	117	0.0470085	FALSE
C5_00260W_A	NA	orf19.969	9	G	7	C5_00260W_A	Ortholog(s) have ribose phosphate diphosphokinase activity, role in 5-phosphoribose 1-diphosphate biosynthetic process, cytokinesis, fungal-type cell wall organization and cytosol, nucleus localization	TRUE	FALSE	25.5	0.843137	TRUE
C5_00330C_A	NA	orf19.956	18	C	4	C5_00330C_A	Ortholog(s) have role in fermentation and mitochondrion localization	FALSE	FALSE	134.5	0.0297398	FALSE
C5_00340W_A	NA	orf19.955	7	A	9	C5_00340W_A	Protein of unknown function; Spider biofilm repressed	FALSE	FALSE	108.5	0.359447	FALSE
C5_00400C_A	NA	orf19.949	32	H	1	C5_00400C_A	Ortholog of C. dubliniensis CD36 : Cd36_50420, C. parapsilosis CDC317 : CPAR2_304100, Candida tenuis NRRL Y-1498 : CANTEDRAFT_98299 and Debaryomyces hansenii CBS767 : DEHA2B07634g	FALSE	FALSE	145	0.0137931	FALSE
C5_00410W_A	NA	orf19.948	34	D	2	C5_00410W_A	Ortholog of Candida albicans WO-1 : CAWG_04435	FALSE	FALSE	122	0.0245902	FALSE
C5_00530W_A	NA	orf19.936	16	B	8	C5_00530W_A	Ortholog of C. dubliniensis CD36 : Cd36_50530, C. parapsilosis CDC317 : CPAR2_303990, Candida tenuis NRRL Y-1498 : CANTEDRAFT_107934 and Pichia stipitis Pignal : PICST_63283	FALSE	FALSE	157.5	0.0190476	FALSE
C5_00620W_A	NA	orf19.927	5	G	2	C5_00620W_A	Ortholog(s) have role in positive regulation of transcription from RNA polymerase II promoter, telomere maintenance and EKC/KEOPS complex, cytosol, nucleus localization	FALSE	FALSE	152	0.0328947	FALSE
C5_00730W_A	NA	orf19.575	29	B	10	C5_00730W_A	Putative GPI-anchored adhesin-like protein; similar to Hyr1p induced in high iron; clade-specific repeat variation	FALSE	FALSE	171.5	0.0058309	FALSE
C5_00750C_A	NA	orf19.577	5	H	8	C5_00750C_A	Predicted protein tyrosine phosphatase; rat catheter biofilm induced	FALSE	FALSE	124.5	0.0321285	FALSE
C5_00760W_A	NA	orf19.578	6	D	4	C5_00760W_A	Ortholog(s) have Rab GTPase activator activity and role in actin filament organization, endocytosis, exocytosis, regulation of GTPase activity, regulation of protein localization	FALSE	FALSE	118.5	0.0590717	FALSE
C5_00790C_A	NA	orf19.581	23	F	7	C5_00790C_A	Putative RNA-binding protein; transcript is upregulated in an RHE model of oral candidiasis	FALSE	FALSE	80	0.13125	FALSE
C5_00800C_A	NA	orf19.583	16	F	2	C5_00800C_A	Indoleamine 2,3-dioxygenase (IDO); rate-limiting enzyme of tryptophan catabolism via kynurenine; enzyme inhibition by 1-methyl-D,L-tryptophan increases hyphal growth; expressed in yeast and hyphae; rat catheter and Spider biofilm induced	FALSE	FALSE	176	0.00852273	FALSE
C5_00820W_A	NA	orf19.585	3	E	6	C5_00820W_A	Ortholog(s) have structural constituent of ribosome activity and mitochondrial large ribosomal subunit localization	TRUE	FALSE	87.5	0.497143	FALSE
C5_00920W_A	NA	orf19.1975	1	D	1	C5_00920W_A	Ortholog(s) have role in mRNA splicing, via spliceosome, regulation of DNA methylation and U4/U6 x U5 tri-snRNP complex, U5 snRNP localization	FALSE	FALSE	145	0.389655	FALSE
C5_01000C_A	NA	orf19.1970	7	B	9	C5_01000C_A	Putative vacuole biogenesis protein	FALSE	FALSE	161.5	0.00309598	FALSE
C5_01190W_A	NA	orf19.1953	22	C	2	C5_01190W_A	Predicted protein of unknown function; merged with orf19.1952 in Assembly 21	FALSE	FALSE	112	0.0491071	FALSE
C5_01230C_A	NA	orf19.1946	19	E	9	C5_01230C_A	Similar to an aldose 1-epimerase-related protein; antigenic during murine systemic infection; protein present in exponential and stationary phase yeast cultures; Hap43-induced; Spider biofilm repressed	FALSE	FALSE	135.5	0.00369004	FALSE
C5_01270W_A	NA	orf19.1942	32	H	12	C5_01270W_A	Putative multidrug resistance factor; induced in low iron; regulated by Sef1, Sfu1, and Hap43	FALSE	FALSE	139.5	0.00716846	FALSE
C5_01290C_A	NA	orf19.1940	20	H	2	C5_01290C_A	Ortholog(s) have role in cellular response to cadmium ion, detoxification of cadmium ion, ubiquinone biosynthetic process and mitochondrial inner membrane localization	FALSE	FALSE	122.5	0.179592	FALSE
C5_01410C_A	NA	orf19.4131	21	A	4	C5_01410C_A	Ortholog(s) have role in protein folding in endoplasmic reticulum and ER membrane protein complex localization	FALSE	FALSE	123.5	0.0242915	FALSE
C5_01430C_A	NA	orf19.4133	11	A	7	C5_01430C_A	Protein wth a predicted role in transcription from RNA polymerase II promoters; Spider biofilm induced	FALSE	FALSE	125	0.04	FALSE
C5_01470C_A	NA	orf19.4142	19	E	1	C5_01470C_A	Putative transporter; decreased transcription is observed upon fluphenazine treatment	FALSE	FALSE	164	0.00609756	FALSE
C5_01530C_A	NA	orf19.4148	27	G	11	C5_01530C_A	Ortholog of C. dubliniensis CD36 : Cd36_50820, C. parapsilosis CDC317 : CPAR2_501670, Candida tenuis NRRL Y-1498 : CANTEDRAFT_115294 and Debaryomyces hansenii CBS767 : DEHA2E13464g	FALSE	FALSE	145	0	FALSE
C5_01610W_A	NA	orf19.6297	20	D	8	C5_01610W_A	Ortholog(s) have pseudouridine synthase activity, role in tRNA pseudouridine synthesis and cytosol, nucleus localization	FALSE	FALSE	126	0.031746	FALSE
C5_01710C_A	NA	orf19.3204	27	E	2	C5_01710C_A	Ortholog of C. dubliniensis CD36 : Cd36_51610, C. parapsilosis CDC317 : CPAR2_303630, Candida tenuis NRRL Y-1498 : CANTEDRAFT_135125 and Debaryomyces hansenii CBS767 : DEHA2E19030g	FALSE	FALSE	135	0.233333	FALSE
C5_01850C_A	NA	orf19.3187	30	B	1	C5_01850C_A	Zn(2)-Cys(6) transcription factor; regulated by Gcn2 and Gcn4; gene located in zinc cluster region of Chromosome 5, near the MTL locus; required for yeast cell adherence to silicone substrate; Spider biofilm induced	FALSE	FALSE	131	0.00763359	FALSE
C5_01930W_A	NA	orf19.3178	1	E	6	C5_01930W_A	Ortholog(s) have RNA binding activity, role in mRNA splicing, via spliceosome and U2-type prespliceosome localization	FALSE	FALSE	124	0.157258	FALSE
C5_01940W_A	NA	orf19.3177	2	C	12	C5_01940W_A	Ortholog(s) have 2,5-diamino-6-ribitylamino-4(3H)-pyrimidinone 5'-phosphate deaminase activity, pseudouridine synthase activity, role in riboflavin biosynthetic process, tRNA pseudouridine synthesis and cytosol localization	FALSE	FALSE	74	0.0878378	FALSE
C5_01960C_A	NA	orf19.3175	6	C	3	C5_01960C_A	Putative ortholog of human electron transfer flavoprotein dehydrogenase (ETF-dH); alkaline repressed; repressed by nitric oxide; virulence-group-correlated expression; Spider biofilm induced	FALSE	FALSE	159	0.0345912	FALSE
C5_01980C_A	NA	orf19.3173	3	G	10	C5_01980C_A	Ortholog(s) have Golgi apparatus, endoplasmic reticulum localization	FALSE	FALSE	131.5	0.0304183	FALSE
C5_02010C_A	NA	orf19.3170	5	F	8	C5_02010C_A	Ortholog(s) have role in RNA Polymerase I assembly, RNA Polymerase II core complex assembly, RNA Polymerase III assembly, formation of translation preinitiation complex and cytoplasm, cytosolic ribosome localization	FALSE	FALSE	82	0.121951	FALSE
C5_02020C_A	NA	orf19.3169	1	E	4	C5_02020C_A	Ortholog(s) have role in RNA polymerase II complex localization to nucleus, RNA polymerase III complex localization to nucleus, establishment of mitotic sister chromatid cohesion and cytosol, nucleus localization	FALSE	FALSE	86	0.127907	FALSE
C5_02050W_A	NA	orf19.3166	16	E	12	C5_02050W_A	Ortholog(s) have role in Golgi to endosome transport, cell morphogenesis, cleistothecium development, conidium formation and endoplasmic reticulum organization, more	FALSE	FALSE	156.5	0.172524	FALSE
C5_02070C_A	NA	orf19.3161	23	E	10	C5_02070C_A	Ortholog(s) have ATPase activator activity, RNA binding activity	FALSE	FALSE	149.5	0.501672	FALSE
C5_02220C_A	NA	orf19.4229	20	E	9	C5_02220C_A	Putative polyphosphate phosphatase; role in hydrolysis of diphosphorylated inositol polyphosphates and diadenosine polyphosphates; Spider biofilm induced	FALSE	FALSE	136	0	FALSE
C5_02230W_A	NA	orf19.4230	2	H	7	C5_02230W_A	20S proteasome subunit (beta7); protein present in exponential and stationary growth phase yeast cultures	FALSE	FALSE	155.5	0.0289389	FALSE
C5_02320C_A	NA	orf19.4240	19	A	5	C5_02320C_A	Ortholog(s) have role in GPI anchor biosynthetic process, cellular manganese ion homeostasis and endoplasmic reticulum, fungal-type vacuole membrane localization	FALSE	FALSE	131	0.0572519	FALSE
C5_02440C_A	NA	orf19.4252	25	E	2	C5_02440C_A	Ortholog(s) have protein serine/threonine kinase activity	FALSE	FALSE	105.5	0.123223	FALSE
C5_02480W_A	NA	orf19.4258	2	D	7	C5_02480W_A	Puttaive pre-mRNA polyadenylation factor; heterozygous null mutant exhibits hypersensitivity to parnafungin and cordycepin in the C. albicans fitness test	FALSE	FALSE	90	0.133333	FALSE
C5_02500C_A	NA	orf19.4262	14	D	6	C5_02500C_A	Ortholog(s) have mRNA binding activity and role in cellular protein complex localization, establishment of mitochondrion localization, nuclear-transcribed mRNA catabolic process, deadenylation-dependent decay	FALSE	FALSE	148.5	0.010101	FALSE
C5_02540C_A	NA	orf19.4266	32	C	7	C5_02540C_A	Septin; similar to S. cerevisiae meiotic/sporulation septin; mutant has no obvious phenotype; two introns with noncanonical branch site and 5' splice site, respectively; splicing inhibited upon exposure to alpha-factor	FALSE	FALSE	128	0.046875	FALSE
C5_02560C_A	NA	orf19.4269	28	D	7	C5_02560C_A	Has domain(s) with predicted ATP binding, protein kinase activity and role in protein phosphorylation	FALSE	FALSE	140.5	0.0355872	FALSE
C5_02660C_A	NA	orf19.4283	17	G	4	C5_02660C_A	Ortholog(s) have role in translational initiation and cytosol, eukaryotic 43S preinitiation complex, eukaryotic translation initiation factor 3 complex, eIF3e, eukaryotic translation initiation factor 3 complex, eIF3m, nucleus localization	FALSE	TRUE	16.5	0.606061	FALSE
C5_02690W_A	NA	orf19.4287	19	B	11	C5_02690W_A	Putative oxidoreductase; Hap43-repressed gene; clade-associated gene expression	FALSE	FALSE	144.5	0.017301	FALSE
C5_02730C_A	NA	orf19.4293	9	A	4	C5_02730C_A	Ortholog(s) have role in iron-sulfur cluster assembly, ribosomal large subunit export from nucleus, tRNA wobble uridine modification and cytosol, nucleus localization	FALSE	FALSE	158	0.0474684	FALSE
C5_02740W_A	NA	orf19.4294	3	E	12	C5_02740W_A	Ortholog(s) have oxidoreductase activity, role in cytochrome c-heme linkage, mitochondrial membrane organization and extrinsic to mitochondrial inner membrane localization	FALSE	FALSE	150	0.01	FALSE
C5_02820C_A	NA	orf19.4306	6	C	12	C5_02820C_A	Ortholog(s) have methylthioribulose 1-phosphate dehydratase activity, role in L-methionine salvage from methylthioadenosine and cytoplasm localization	FALSE	FALSE	164	0.00914634	FALSE
C5_02900W_A	NA	orf19.4312	20	C	3	C5_02900W_A	Ortholog(s) have TBP-class protein binding, transcription cofactor activity	FALSE	TRUE	4.5	0.555556	FALSE
C5_02920W_A	NA	orf19.4316	22	G	1	C5_02920W_A	Trimethyllysine dioxygenase, the first enzyme in the carnitine biosynthesis pathway; hypha-induced expression, regulated by Cyr1, Ras1, Efg1; rat catheter biofilm repressed	FALSE	FALSE	126	0.0198413	FALSE
C5_02990W_A	NA	orf19.4324	23	D	6	C5_02990W_A	Has domain(s) with predicted NADH dehydrogenase (ubiquinone) activity, electron carrier activity and membrane localization	FALSE	FALSE	150.5	0.0598007	FALSE
C5_03000C_A	NA	orf19.4325	21	E	9	C5_03000C_A	Ortholog of C. dubliniensis CD36 : Cd36_52760, C. parapsilosis CDC317 : CPAR2_303150, Candida tenuis NRRL Y-1498 : CANTEDRAFT_133407 and Debaryomyces hansenii CBS767 : DEHA2G08030g	FALSE	FALSE	136	0.0294118	FALSE
C5_03010W_A	NA	orf19.4326	20	A	4	C5_03010W_A	Ortholog(s) have role in mRNA cis splicing, via spliceosome, maturation of 5S rRNA and U4/U6 x U5 tri-snRNP complex localization	FALSE	FALSE	131.5	0.197719	FALSE
C5_03140C_A	NA	orf19.4346	1	H	5	C5_03140C_A	Ortholog(s) have protein anchor activity, role in COPII vesicle coating, protein localization to endoplasmic reticulum exit site and ER to Golgi transport vesicle membrane, endoplasmic reticulum exit site localization	TRUE	FALSE	110.5	0.737557	TRUE
C5_03150W_A	NA	orf19.4347	4	A	2	C5_03150W_A	Putative serine/threonine protein kinase; Hog1p-induced	FALSE	FALSE	140.5	0.0106762	FALSE
C5_03260C_A	NA	orf19.2653	3	C	9	C5_03260C_A	Protein with a transient receptor potential (TRP) ion channel domain; mutants are viable; rat catheter and Spider biofilm induced; flow model biofilm repressed	FALSE	FALSE	114.5	0.0436681	FALSE
C5_03460C_A	NA	orf19.2637	25	A	5	C5_03460C_A	Ortholog(s) have Golgi apparatus, fungal-type vacuole membrane localization	FALSE	FALSE	161.5	0.0123839	FALSE
C5_03510C_A	NA	orf19.6660	3	D	7	C5_03510C_A	Protein of unknown function; mRNA binds to She3; Hap43-repressed; rat catheter and flow model biofilm induced	FALSE	FALSE	79	0.101266	FALSE
C5_03640W_A	NA	orf19.6676	33	C	11	C5_03640W_A	Has domain(s) with predicted diphthine synthase activity and role in peptidyl-diphthamide biosynthetic process from peptidyl-histidine	FALSE	FALSE	144	0.00694444	FALSE
C5_03690W_A	NA	orf19.6681	5	E	2	C5_03690W_A	Protein of unknown function; Spider biofilm induced	FALSE	FALSE	152	0.0164474	FALSE
C5_03710C_A	NA	orf19.1124	24	E	3	C5_03710C_A	Protein of unknown function; flow model biofilm induced; Spider biofilm induced	FALSE	FALSE	136	0.0220588	FALSE
C5_03740W_A	NA	orf19.1121	33	G	8	C5_03740W_A	Ortholog of C. dubliniensis CD36 : Cd36_53470, Candida tenuis NRRL Y-1498 : CANTEDRAFT_93324, Spathaspora passalidarum NRRL Y-27907 : SPAPADRAFT_55715 and Candida tropicalis MYA-3404 : CTRG_05538	FALSE	FALSE	143.5	0.010453	FALSE
C5_03800W_A	NA	orf19.1114	8	F	8	C5_03800W_A	Cytochrome c oxidase subunit; membrane-localized protein; rat catheter biofilm induced	FALSE	FALSE	177.5	0.0647887	FALSE
C5_03810C_A	NA	orf19.1113	33	G	7	C5_03810C_A	Ortholog of C. dubliniensis CD36 : Cd36_53540, Debaryomyces hansenii CBS767 : DEHA2G07854g, Pichia stipitis Pignal : PICST_32162 and Spathaspora passalidarum NRRL Y-27907 : SPAPADRAFT_50795	FALSE	FALSE	148	0.0135135	FALSE
C5_03830C_A	NA	orf19.1111	16	D	12	C5_03830C_A	Ortholog(s) have chromatin binding, protein complex scaffold activity and role in RNA polymerase II transcriptional preinitiation complex assembly, histone acetylation	FALSE	FALSE	157	0.299363	FALSE
C5_03840W_A	NA	orf19.1110	2	C	7	C5_03840W_A	Thiamine pyrophosphokinase, phosphorylates thiamine to produce the coenzyme thiamine pyrophosphate (thiamine diphosphate); active as a homodimer	FALSE	FALSE	149.5	0.0702341	FALSE
C5_03930C_A	NA	orf19.3219	24	G	7	C5_03930C_A	Ortholog of S. cerevisiae Sia1; involved in activation of the Pma1 plasma membrane H+-ATPase by glucose in S. cerevisiae; Spider biofilm induced	FALSE	FALSE	121	0.0371901	FALSE
C5_03980W_A	NA	orf19.3213	4	C	1	C5_03980W_A	Protein of unknown function; Spider biofilm induced	FALSE	FALSE	164.5	0.00911854	FALSE
C5_04030W_A	NA	orf19.1287	27	G	7	C5_04030W_A	Protein of unknown function; flow model biofilm induced; Spider biofilm induced	FALSE	FALSE	103.5	0.0241546	FALSE
C5_04040C_A	NA	orf19.1286	33	H	10	C5_04040C_A	Ortholog of Candida albicans WO-1 : CAWG_04776	FALSE	FALSE	144	0	FALSE
C5_04050W_A	NA	orf19.1285	19	A	3	C5_04050W_A	Plasma membrane-localized protein of unknown function; Hap43p-repressed gene	FALSE	FALSE	131.5	0.0228137	FALSE
C5_04150C_A	NA	orf19.3898	10	H	4	C5_04150C_A	Ortholog(s) have SNAP receptor activity, role in endocytosis, vesicle fusion and Golgi apparatus, SNARE complex, endoplasmic reticulum, endosome, trans-Golgi network localization	FALSE	FALSE	160	0.084375	FALSE
C5_04180W_A	NA	orf19.3901	21	G	8	C5_04180W_A	Putative benzene desulfurase; induced by nitric oxide independent of Yhb1p	FALSE	FALSE	166	0.0271084	FALSE
C5_04260W_A	NA	orf19.3910	20	A	9	C5_04260W_A	Has domain(s) with predicted RNA binding, ribonuclease T2 activity	FALSE	FALSE	160.5	0.0124611	FALSE
C5_04300C_A	NA	orf19.3915	20	H	1	C5_04300C_A	Putative metallodipeptidase; protein present in exponential and stationary growth phase yeast; Hog1-induced; Hap43-repressed; sumoylation target; Spider biofilm repressed	FALSE	FALSE	141	0.0248227	FALSE
C5_04340W_A	NA	orf19.3920	20	C	5	C5_04340W_A	Ortholog(s) have protein disulfide isomerase activity, protein disulfide oxidoreductase activity, role in protein folding and fungal-type vacuole localization	FALSE	FALSE	112	0.0223214	FALSE
C5_04350C_A	NA	orf19.3921	22	B	9	C5_04350C_A	Ortholog(s) have cell division site, cell tip, cytosol, nucleus localization	FALSE	TRUE	15	0.733333	FALSE
C5_04360C_A	NA	orf19.3922	14	A	2	C5_04360C_A	Possible pyrimidine 5' nucleotidase; protein present in exponential and stationary growth phase yeast cultures; Hap43p-repressed gene	FALSE	FALSE	143.5	0.00348432	FALSE
C5_04410C_A	NA	orf19.3928	31	C	12	C5_04410C_A	Putative transcription factor with zinc finger DNA-binding motif	FALSE	FALSE	136	0.0367647	FALSE
C5_04420W_A	NA	orf19.3929	19	C	3	C5_04420W_A	Ortholog(s) have mitochondrion localization	FALSE	FALSE	165.5	0.00302115	FALSE
C5_04470C_A	NA	orf19.3932	22	E	9	C5_04470C_A	Predicted RNA binding protein; stationary phase enriched; induced in core caspofungin response; induced by nitric oxide independent of Yhb1; repressed in ssr1 null; ketoconazole, hypoxia induced; Spider biofilm induced	FALSE	FALSE	129	0.0426357	FALSE
C5_04520W_A	NA	orf19.3937	5	D	12	C5_04520W_A	Ortholog(s) have protein phosphatase type 2A regulator activity, role in TOR signaling cascade, cellular response to nitrogen starvation and cytosol, nucleus localization	FALSE	FALSE	143	0.0244755	FALSE
C5_04530W_A	NA	orf19.3938	12	D	12	C5_04530W_A	Putative mitochondrial ribosomal protein of the small subunit; mutation confers hypersensitivity to 5-fluorocytosine (5-FC), 5-fluorouracil (5-FU), and tubercidin (7-deazaadenosine)	FALSE	FALSE	173	0.182081	FALSE
C5_04670W_A	NA	orf19.3952	3	G	8	C5_04670W_A	Signal recognition particle (SRP) receptor alpha subunit; involved in SRP-dependent protein targeting; rat catheter biofilm repressed	FALSE	FALSE	54.5	0.348624	FALSE
C5_04680W_A	NA	orf19.3954	5	D	3	C5_04680W_A	Ortholog(s) have phosphatidylserine decarboxylase activity, role in phosphatidylcholine biosynthetic process, phosphatidylethanolamine biosynthetic process and cell division site, cytosol, endosome localization	FALSE	FALSE	146	0.0753425	FALSE
C5_04720C_A	NA	orf19.3957	22	H	2	C5_04720C_A	Ortholog(s) have GTP cyclohydrolase I activity, role in folic acid-containing compound biosynthetic process and cytosol, nucleus localization	FALSE	FALSE	124.5	0.0562249	FALSE
C5_04840C_A	NA	orf19.3970	11	A	8	C5_04840C_A	Putative ribosome biogenesis factor; possibly essential, disruptants not obtained by UAU1 method; rat catheter and Spider biofilm induced	FALSE	FALSE	143	0.20979	FALSE
C5_04900C_A	NA	orf19.3977	30	F	5	C5_04900C_A	NA	FALSE	FALSE	153.5	0.0912052	FALSE
C5_04920C_A	NA	orf19.3980	20	H	4	C5_04920C_A	Ortholog(s) have role in cytoplasmic translation, regulation of translation and cytosol, polysomal ribosome localization	FALSE	FALSE	157	0.00318471	FALSE
C5_04940W_A	NA	orf19.3982	17	F	3	C5_04940W_A	Maltase; induced during growth on sucrose; induced by alpha pheromone in SpiderM medium; early-stage flow model biofilm indced	FALSE	FALSE	158.5	0.0252366	FALSE
C5_04950C_A	NA	orf19.3983	6	E	5	C5_04950C_A	Protein with a predicted transcription factor BTF3 domain; flow model biofilm induced	FALSE	FALSE	166.5	0.024024	FALSE
C5_04990W_A	NA	orf19.3990	11	D	3	C5_04990W_A	Ortholog(s) have DNA-directed RNA polymerase activity, RNA polymerase III activity and role in tRNA transcription from RNA polymerase III promoter, transcription initiation from RNA polymerase III promoter	FALSE	FALSE	102	0.0686275	FALSE
C5_05000C_A	NA	orf19.3991	13	A	9	C5_05000C_A	Ortholog(s) have role in cellular lipid metabolic process and cytosol localization	FALSE	FALSE	153	0.00653595	FALSE
C5_05090W_A	NA	orf19.4001	6	H	12	C5_05090W_A	Ortholog(s) have role in protein insertion into mitochondrial membrane from inner side and extrinsic to mitochondrial inner membrane, mitochondrial matrix localization	FALSE	FALSE	159.5	0.0031348	FALSE
C5_05130C_A	NA	orf19.4005	1	G	6	C5_05130C_A	Putative dephospho-CoA kinase; protein likely to be essential for growth, based on an insertional mutagenesis strategy	FALSE	FALSE	141	0.0390071	FALSE
C5_05140W_A	NA	orf19.4006	21	F	3	C5_05140W_A	Ortholog(s) have cytosol, nucleus localization	FALSE	FALSE	115.5	0.034632	FALSE
C5_05180W_A	NA	orf19.4011	5	E	1	C5_05180W_A	Similar to S. pombe mug180, a predicted esterase/lipase; highly induced during chlamydospore formation in both C. albicans and C. dubliniensis; flow model biofilm induced	FALSE	FALSE	142.5	0.0350877	FALSE
C5_05200C_A	NA	orf19.4013	9	E	4	C5_05200C_A	Putative protein of unknown function; Hap43p-repressed gene; S. cerevisiae ortholog YHR045W localizes to the endoplasmic reticulum	FALSE	FALSE	117.5	0.106383	FALSE
C5_05210W_A	NA	orf19.4014	3	H	7	C5_05210W_A	Planktonic growth-induced gene	FALSE	FALSE	129.5	0.046332	FALSE
C5_05230C_A	NA	orf19.4016	21	B	5	C5_05230C_A	Putative ubiquinol-cytochrome-c reductase; amphotericin B induced; repressed by nitric oxide; protein level decreases in stationary phase cultures; Hap43-repressed; Spider biofilm repressed	FALSE	FALSE	95	0.378947	FALSE
C5_05330C_A	NA	orf19.4028	15	E	4	C5_05330C_A	Putative cis-prenyltransferase involved in dolichol synthesis; participates in endoplasmic reticulum (ER) protein sorting; flow model biofilm induced	FALSE	FALSE	115	0.073913	FALSE
C5_05340W_A	NA	orf19.4029	23	D	12	C5_05340W_A	Ortholog(s) have role in ribosomal large subunit assembly and cytosolic ribosome, nucleus localization	FALSE	FALSE	152	0.111842	FALSE
C5_05350W_A	NA	orf19.4030	10	E	3	C5_05350W_A	Ortholog(s) have DNA primase activity, single-stranded DNA binding activity, role in DNA replication, synthesis of RNA primer, telomere maintenance and alpha DNA polymerase:primase complex localization	FALSE	FALSE	43	0.0813953	FALSE
C5_05360C_A	NA	orf19.4031	6	E	8	C5_05360C_A	Ortholog(s) have cytoplasm localization	FALSE	FALSE	168.5	0	FALSE
C5_05460C_A	NA	orf19.4046	33	B	11	C5_05460C_A	Putative transcription factor containing a Zn(2)-Cys(6) binuclear cluster	FALSE	FALSE	139.5	0.00716846	FALSE
C5_05480W_A	NA	orf19.4048	32	A	10	C5_05480W_A	Putative delta-4 sphingolipid desaturase; planktonic growth-induced gene	FALSE	FALSE	138	0.0144928	FALSE
C6_00070C_A	NA	orf19.6336	29	B	11	C6_00070C_A	Putative GPI-anchored adhesin-like protein; fluconazole-downregulated; induced in oralpharyngeal candidasis; Spider biofilm induced	FALSE	FALSE	172.5	0.0057971	FALSE
C6_00090W_A	NA	orf19.6328	18	B	11	C6_00090W_A	Putative protein of the mitochondrial intermembrane space; predicted role in acetate utilization and gluconeogenesis; Spider biofilm repressed	FALSE	FALSE	167.5	0.00895522	FALSE
C6_00160W_A	NA	orf19.6321	34	B	12	C6_00160W_A	Putative GPI-anchored adhesin-like protein; similar to S. cerevisiae Spi1p, which is induced at statiory phase; transcript induced in high iron; flow model biofilm induced; Spider biofilm repressed	FALSE	FALSE	141	0.0035461	FALSE
C6_00210W_A	NA	orf19.1180	16	F	4	C6_00210W_A	Putative 2-aminoadipate transaminase; rat catheter and Spider biofilm repressed	FALSE	FALSE	166.5	0.015015	FALSE
C6_00260W_A	NA	orf19.1185	14	A	4	C6_00260W_A	Ortholog(s) have protein homodimerization activity, ubiquitin-protein ligase activity	FALSE	FALSE	145.5	0	FALSE
C6_00300C_A	NA	orf19.1190	33	H	1	C6_00300C_A	Predicted subunit a of vacuolar proton-translocating ATPase V0 domain, Golgi isoform	FALSE	FALSE	124.5	0.0120482	FALSE
C6_00310W_A	NA	orf19.1191	24	B	7	C6_00310W_A	Ortholog(s) have ubiquitin-protein ligase activity and role in ER-associated ubiquitin-dependent protein catabolic process	FALSE	FALSE	113.5	0.030837	FALSE
C6_00380C_A	NA	orf19.1200	33	H	2	C6_00380C_A	Protein of unknown function; Spider biofilm induced	FALSE	FALSE	122.5	0.0244898	FALSE
C6_00430C_A	NA	orf19.1204	7	E	2	C6_00430C_A	Phosphorylated protein of unknown function; transcript is upregulated clinical isolates from HIV positive patients with oral candidiasis	FALSE	FALSE	176	0.00568182	FALSE
C6_00490W_A	NA	orf19.4210	19	D	5	C6_00490W_A	Ortholog(s) have phospholipase A2 activity, role in cardiolipin acyl-chain remodeling and mitochondrion localization	FALSE	FALSE	150	0.00333333	FALSE
C6_00530C_A	NA	orf19.4205.1	11	G	4	C6_00530C_A	Ortholog(s) have role in mRNA splicing, via spliceosome and U1 snRNP, U2 snRNP, U2-type prespliceosome, U4/U6 x U5 tri-snRNP complex, U5 snRNP, cytosol localization	TRUE	FALSE	61	0.852459	TRUE
C6_00560W_A	NA	orf19.4203	11	B	6	C6_00560W_A	Ortholog(s) have role in nuclear pore organization, spindle pole body duplication and nuclear pore transmembrane ring, spindle pole body localization	FALSE	FALSE	114	0.105263	FALSE
C6_00590W_A	NA	orf19.4199	14	F	3	C6_00590W_A	Protein involved in ER-to-Golgi transport; rat catheter and Spider biofilm induced	FALSE	FALSE	145.5	0.0274914	FALSE
C6_00630W_A	NA	orf19.4195	9	C	3	C6_00630W_A	Ortholog of C. dubliniensis CD36 : Cd36_60540, C. parapsilosis CDC317 : CPAR2_602830, Candida tenuis NRRL Y-1498 : CANTEDRAFT_108530 and Debaryomyces hansenii CBS767 : DEHA2F15532g	FALSE	FALSE	139.5	0.0537634	FALSE
C6_00640C_A	NA	orf19.4194	1	A	2	C6_00640C_A	Putative TFIIH complex subunit; possibly an essential gene, disruptants not obtained by UAU1 method	FALSE	FALSE	125	0.112	FALSE
C6_00700C_A	NA	orf19.3659	5	D	1	C6_00700C_A	Putative CTD phosphatase; role in dephosphorylation of RNA polymerase II C-terminal domain, transcription from RNA polymerase II promoter; flow model biofilm induced	FALSE	FALSE	153	0.0261438	FALSE
C6_00710W_A	NA	orf19.3658	14	F	7	C6_00710W_A	Ortholog(s) have role in protein folding in endoplasmic reticulum and Golgi apparatus, integral to endoplasmic reticulum membrane, mitochondrion localization	FALSE	FALSE	136.5	0.029304	FALSE
C6_00760W_A	NA	orf19.3649	18	F	11	C6_00760W_A	Ortholog(s) have adenyl-nucleotide exchange factor activity, role in cytoplasm-associated proteasomal ubiquitin-dependent protein catabolic process, cytoplasmic translation and cytosolic ribosome, nucleus localization	FALSE	FALSE	154.5	0.00647249	FALSE
C6_00980C_A	NA	orf19.100	33	F	4	C6_00980C_A	Alpha/beta hydrolase and lipase domain protein; Hap43-repressed; Spider and flow model biofilm induced	FALSE	FALSE	122.5	0.0571429	FALSE
C6_01100W_A	NA	orf19.117	22	C	7	C6_01100W_A	t-SNARE protein required for secretory vesicle-membrane fusion	FALSE	FALSE	117	0.115385	FALSE
C6_01160W_A	NA	orf19.123	33	H	4	C6_01160W_A	Protein involved in calcineurin-dependent signaling that controls stress response and virulence; inhibits calcineurin function	FALSE	FALSE	130.5	0.00383142	FALSE
C6_01200W_A	NA	orf19.131	34	F	7	C6_01200W_A	Ortholog of C. dubliniensis CD36 : Cd36_61330, C. parapsilosis CDC317 : CPAR2_602800, Candida tenuis NRRL Y-1498 : CANTEDRAFT_94450 and Debaryomyces hansenii CBS767 : DEHA2F15554g	FALSE	FALSE	99.5	0.0603015	FALSE
C6_01290C_A	NA	orf19.136	4	G	11	C6_01290C_A	Predicted membrane transporter, member of the drug:proton antiporter (12 spanner) (DHA1) family, major facilitator superfamily (MFS); Hap43p-repressed gene	FALSE	FALSE	149	0.0033557	FALSE
C6_01300W_A	NA	orf19.137	18	F	10	C6_01300W_A	Putative transferase involved in phospholipid biosynthesis; induced by alpha pheromone in SpiderM medium	FALSE	FALSE	149	0.0033557	FALSE
C6_01350W_A	NA	orf19.3449	14	A	12	C6_01350W_A	Ortholog(s) have ubiquitin-protein ligase activity, role in histone catabolic process, histone ubiquitination and cytoplasm, ribosome localization	FALSE	FALSE	142	0.00352113	FALSE
C6_01400W_A	NA	orf19.3444	24	C	9	C6_01400W_A	Predicted membrane transporter, member of the drug:proton antiporter (14 spanner) (DHA2) family, major facilitator superfamily (MFS); Hap43p-repressed gene	FALSE	FALSE	113	0.0176991	FALSE
C6_01420C_A	NA	orf19.3442	3	H	5	C6_01420C_A	Putative oxidoreductase; Hap43-repressed gene	FALSE	FALSE	127.5	0.054902	FALSE
C6_01520W_A	NA	orf19.3432	23	G	5	C6_01520W_A	Predicted membrane transporter, member of the drug:proton antiporter (12 spanner) (DHA1) family, major facilitator superfamily (MFS); induced by nitric oxide	FALSE	FALSE	89.5	0.290503	FALSE
C6_01680C_A	NA	orf19.3418	28	H	12	C6_01680C_A	Has domain(s) with predicted hydrolase activity, acting on carbon-nitrogen (but not peptide) bonds, in linear amidines, metal ion binding activity	FALSE	FALSE	161.5	0.00309598	FALSE
C6_01770W_A	NA	orf19.3407	6	H	1	C6_01770W_A	Putative transcription factor with zinc finger DNA-binding motif; Hap43p-repressed gene	FALSE	FALSE	156.5	0	FALSE
C6_01780C_A	NA	orf19.3406	3	E	8	C6_01780C_A	Predicted chloride transporter; member of conserved Mcm1 regulon; Spider biofilm repressed	FALSE	FALSE	107.5	0.0325581	FALSE
C6_01850W_A	NA	orf19.3399	14	A	3	C6_01850W_A	Ortholog(s) have histone binding activity, role in histone exchange and Swr1 complex, cytoplasm localization	FALSE	FALSE	153	0.0130719	FALSE
C6_01870C_A	NA	orf19.3395	18	D	10	C6_01870C_A	Predicted MFS membrane transporter, member of the drug:proton antiporter (12 spanner) (DHA1) family; induced by nitric oxide, oxidative stress, alpha pheromone; fungal-specific; Hap43-repressed; Spider biofilm induced	FALSE	FALSE	156.5	0.00319489	FALSE
C6_01890C_A	NA	orf19.3393	14	C	3	C6_01890C_A	Putative DEAD-box helicase; Hap43-induced; Spider biofilm induced	FALSE	FALSE	159	0.128931	FALSE
C6_01920C_A	NA	orf19.684	15	A	8	C6_01920C_A	Putative transcription factor with zinc finger DNA-binding motif; heterozygous null mutant exhibits hypersensitivity to parnafungin and cordycepin in the C. albicans fitness test	FALSE	FALSE	160.5	0.0965732	FALSE
C6_01960W_A	NA	orf19.687	27	G	6	C6_01960W_A	Ortholog of C. dubliniensis CD36 : Cd36_62090, C. parapsilosis CDC317 : CPAR2_602150, Candida tenuis NRRL Y-1498 : CANTEDRAFT_112751 and Debaryomyces hansenii CBS767 : DEHA2F11814g	FALSE	FALSE	116.5	0.0472103	FALSE
C6_01980C_A	NA	orf19.688	11	H	12	C6_01980C_A	Mitochondrial ribosomal protein of the small subunit; S. cerevisiae ortholog is essential for viability; Spider biofilm repressed	FALSE	FALSE	153	0.202614	FALSE
C6_02060W_A	NA	orf19.3505	4	A	1	C6_02060W_A	Ortholog(s) have role in TOR signaling cascade, actin filament bundle assembly, eisosome assembly, endosomal transport, establishment or maintenance of actin cytoskeleton polarity, regulation of cell growth	FALSE	FALSE	160.5	0	FALSE
C6_02120W_A	NA	orf19.3496	22	B	7	C6_02120W_A	Clathrin heavy chain; subunit of the major coat protein; role in intracellular protein transport and endocytosis; flow model and rat catheter biofilm repressed	FALSE	FALSE	74.5	0.563758	FALSE
C6_02150C_A	NA	orf19.3455	6	B	11	C6_02150C_A	Putative mitochondrial inner membrane magnesium transporter; possibly an essential gene, disruptants not obtained by UAU1 method	FALSE	FALSE	163.5	0.00611621	FALSE
C6_02160W_A	NA	orf19.3456	28	C	4	C6_02160W_A	Protein with a predicted serine/threonine kinase and tyrosine kinase domain; possibly an essential gene, disruptants not obtained by UAU1 method	FALSE	FALSE	150.5	0.00664452	FALSE
C6_02180W_A	NA	orf19.3458	20	A	7	C6_02180W_A	Ortholog(s) have role in late endosome to vacuole transport via multivesicular body sorting pathway, protein targeting to vacuole and Golgi apparatus, Vps55/Vps68 complex, fungal-type vacuole membrane, mitochondrion localization	FALSE	FALSE	141	0.0141844	FALSE
C6_02230W_A	NA	orf19.3463	18	B	1	C6_02230W_A	Putative GTPase; role in 60S ribosomal subunit biogenesis; Spider biofilm induced	FALSE	FALSE	118.5	0.139241	FALSE
C6_02250W_A	NA	orf19.3466	3	C	10	C6_02250W_A	Predicted methyltransferase; downregulated by fluphenazine treatment or in an azole-resistant strain that overexpresses CDR1 and CDR2	FALSE	FALSE	106	0.0471698	FALSE
C6_02260C_A	NA	orf19.3467	6	G	2	C6_02260C_A	Ortholog(s) have ubiquitin binding activity	FALSE	FALSE	9.5	1	FALSE
C6_02300C_A	NA	orf19.3471	32	B	11	C6_02300C_A	Protein with a predicted anaphase-promoting complex APC subunit 1 CDC26 domain; Hap43-repressed gene	FALSE	FALSE	136.5	0.003663	FALSE
C6_02340W_A	NA	orf19.3476	8	H	11	C6_02340W_A	Predicted protein serine/threonine kinase; Spider biofilm induced	FALSE	FALSE	56.5	0.19469	FALSE
C6_02380W_A	NA	orf19.3481	25	D	10	C6_02380W_A	Putative mitochondrial ATP-dependent RNA helicase of the DEAD-box family, transcription is activated in the presence of elevated CO2	FALSE	FALSE	151.5	0.0462046	FALSE
C6_02410W_A	NA	orf19.3482	17	G	2	C6_02410W_A	Ortholog(s) have NAD+ diphosphatase activity, role in NADH metabolic process and cytosol, nucleus, peroxisome localization	FALSE	FALSE	153	0.00326797	FALSE
C6_02440C_A	NA	orf19.5513	9	A	9	C6_02440C_A	Protein required for pre-mRNA splicing; Spider biofilm induced	FALSE	FALSE	98.5	0.568528	FALSE
C6_02470W_A	NA	orf19.5516	3	A	12	C6_02470W_A	Ortholog(s) have signal sequence binding activity, role in protein targeting to ER and cytosol, nucleus, signal recognition particle, endoplasmic reticulum targeting localization	FALSE	FALSE	17	0.852941	FALSE
C6_02480W_A	NA	orf19.5517	18	C	8	C6_02480W_A	Similar to alcohol dehydrogenases; induced by benomyl treatment, nitric oxide; induced in core stress response; oxidative stress-induced via Cap1; Spider biofilm repressed	FALSE	FALSE	166.5	0.012012	FALSE
C6_02540C_A	NA	orf19.5523	27	H	11	C6_02540C_A	Ortholog of C. dubliniensis CD36 : Cd36_62780, C. parapsilosis CDC317 : CPAR2_601690, Candida tenuis NRRL Y-1498 : CANTEDRAFT_113271 and Debaryomyces hansenii CBS767 : DEHA2A06644g	FALSE	FALSE	158.5	0.00315457	FALSE
C6_02550W_A	NA	orf19.5524	32	H	4	C6_02550W_A	Ortholog of C. dubliniensis CD36 : Cd36_62790, C. parapsilosis CDC317 : CPAR2_601680, Candida tenuis NRRL Y-1498 : cten_CGOB_00252 and Debaryomyces hansenii CBS767 : DEHA2A06622g	FALSE	FALSE	121	0	FALSE
C6_02620C_A	NA	orf19.5532	25	D	6	C6_02620C_A	Protein of unknown function; Spider biofilm induced	FALSE	FALSE	163	0.0153374	FALSE
C6_02640C_A	NA	orf19.5534	25	D	3	C6_02640C_A	Protein with a predicted role in mitotic spindle elongation, vesicle-mediated transport; flow model biofilm induced	FALSE	FALSE	153	0.0196078	FALSE
C6_02650C_A	NA	orf19.5535	13	D	4	C6_02650C_A	Predicted membrane transporter, member of the anion:cation symporter (ACS) family, major facilitator superfamily (MFS)	FALSE	FALSE	133	0.037594	FALSE
C6_02750C_A	NA	orf19.5548	29	H	5	C6_02750C_A	Zn(II)2Cys6 transcription factor; has similarity to S. cerevisiae Lys14, which is a transcription factor involved in the regulation of lysine biosynthesis genes	FALSE	FALSE	153	0.00980392	FALSE
C6_02800W_A	NA	orf19.5553	21	F	4	C6_02800W_A	Ortholog(s) have methionine-R-sulfoxide reductase activity, role in cellular response to oxidative stress and cytoplasm, nucleus localization	FALSE	FALSE	131.5	0.0684411	FALSE
C6_02840C_A	NA	orf19.5558	27	G	12	C6_02840C_A	Transcription factor; glutamine-rich activation domain; binds RPG-box DNA sequences; predominantly nuclear; mutation causes accelerated induction of filamentous growth; antigenic during human oral infection; Sko1p-repressed	FALSE	FALSE	124.5	0.060241	FALSE
C6_02980C_A	NA	orf19.5577	2	B	4	C6_02980C_A	Putative pantothenate kinase; ortholog of S. cerevisiae Cab1; transposon mutation affects filamentous growth; repressed in core stress response	TRUE	FALSE	16.5	0.969697	FALSE
C6_03060W_A	NA	orf19.5588	29	A	7	C6_03060W_A	Putative GPI-anchored adhesin-like protein; hyphal-induced expression	FALSE	FALSE	167.5	0.00597015	FALSE
C6_03090W_A	NA	orf19.5592	19	B	12	C6_03090W_A	Ortholog of C. dubliniensis CD36 : Cd36_63980, Candida tenuis NRRL Y-1498 : CANTEDRAFT_115187, Candida tropicalis MYA-3404 : CTRG_02719 and Candida albicans WO-1 : CAWG_05060	FALSE	FALSE	148	0.00675676	FALSE
C6_03140C_A	NA	orf19.5599	32	H	11	C6_03140C_A	Putative mitochondrial, half-size MDR-subfamily ABC transporter	FALSE	FALSE	145	0.00689655	FALSE
C6_03150C_A	NA	orf19.5601	5	E	3	C6_03150C_A	Ortholog(s) have extracellular region localization	FALSE	FALSE	124.5	0.0682731	FALSE
C6_03180C_A	NA	orf19.5605	23	G	3	C6_03180C_A	Ortholog(s) have protein binding, bridging, ubiquitin protein ligase binding activity and role in positive regulation of ubiquitin-dependent endocytosis, regulation of intracellular transport	FALSE	FALSE	149	0.0234899	FALSE
C6_03200W_A	NA	orf19.5607	27	H	12	C6_03200W_A	Ortholog of C. dubliniensis CD36 : Cd36_63860, C. parapsilosis CDC317 : CPAR2_601140, Candida tenuis NRRL Y-1498 : CANTEDRAFT_92714 and Debaryomyces hansenii CBS767 : DEHA2A06072g	FALSE	FALSE	144.5	0.543253	FALSE
C6_03210C_A	NA	orf19.5608	2	D	2	C6_03210C_A	RNA polymerase III subunit; Spider biofilm induced	FALSE	FALSE	45.5	0.461538	FALSE
C6_03220W_A	NA	orf19.5609	27	H	1	C6_03220W_A	Ortholog of C. dubliniensis CD36 : Cd36_63840, C. parapsilosis CDC317 : CPAR2_601510, Debaryomyces hansenii CBS767 : DEHA2A06270g and Pichia stipitis Pignal : PICST_31363	FALSE	FALSE	120	0.0625	FALSE
C6_03240W_A	NA	orf19.5611	23	G	4	C6_03240W_A	Predicted 3-methylbutanol:NAD(P) oxidoreductase and methylglyoxal reductase (NADPH-dependent); role in ergosterol metabolic process; early stage flow model biofilm induced; Spider biofilm induced	FALSE	FALSE	161	0.0124224	FALSE
C6_03380W_A	NA	orf19.5627	4	F	1	C6_03380W_A	S. cerevisiae ortholog Hek2/Khd1 is a putative RNA binding protein involved in the asymmetric localization of ASH1 mRNA; Hap43-induced gene	FALSE	FALSE	148.5	0.037037	FALSE
C6_03390W_A	NA	orf19.5628	6	F	8	C6_03390W_A	Mitochondrial dicarboxylate transporter; possibly an essential gene, disruptants not obtained by UAU1 method	FALSE	FALSE	160	0.009375	FALSE
C6_03430C_A	NA	orf19.5702	6	F	2	C6_03430C_A	Ortholog(s) have cell division site, spindle localization	FALSE	FALSE	156	0.00320513	FALSE
C6_03540W_A	NA	orf19.5720	17	A	2	C6_03540W_A	Predicted membrane transporter, member of the monocarboxylate porter (MCP) family, major facilitator superfamily (MFS); ketoconazole or caspofungin repressed; Spider biofilm induced	FALSE	FALSE	150.5	0.00664452	FALSE
C6_03550C_A	NA	orf19.5722	11	A	4	C6_03550C_A	Ortholog(s) have DNA binding activity	FALSE	FALSE	132	0.0227273	FALSE
C6_03590C_A	NA	orf19.5727	7	D	9	C6_03590C_A	Ortholog of C. dubliniensis CD36 : Cd36_64130, C. parapsilosis CDC317 : CPAR2_601230, Candida tenuis NRRL Y-1498 : CANTEDRAFT_115908 and Debaryomyces hansenii CBS767 : DEHA2E12540g	FALSE	FALSE	157	0	FALSE
C6_03600C_A	NA	orf19.5728	22	D	1	C6_03600C_A	Putative cytochrome P450; Spider biofilm induced	FALSE	FALSE	125.5	0.0717131	FALSE
C6_03620C_A	NA	orf19.5730	23	C	7	C6_03620C_A	Putative phenylacrylic acid decarboxylase; clade-associated gene expression	FALSE	FALSE	7.5	1	FALSE
C6_03730C_A	NA	orf19.5747	17	G	1	C6_03730C_A	Ortholog(s) have structural constituent of ribosome activity and mitochondrial small ribosomal subunit localization	FALSE	FALSE	159.5	0.0971787	FALSE
C6_03780C_A	NA	orf19.5752	17	F	12	C6_03780C_A	Ortholog(s) have ubiquitin-protein ligase activity, role in SCF-dependent proteasomal ubiquitin-dependent protein catabolic process and SCF ubiquitin ligase complex localization	FALSE	FALSE	144	0.0104167	FALSE
C6_03810W_A	NA	orf19.5755	13	B	11	C6_03810W_A	Ortholog(s) have cyclin-dependent protein serine/threonine kinase regulator activity	FALSE	FALSE	143	0.0244755	FALSE
C6_03820C_A	NA	orf19.5757	13	B	8	C6_03820C_A	Ortholog(s) have cytoplasm, nucleus localization	FALSE	FALSE	158.5	0.00946372	FALSE
C6_03860C_A	NA	orf19.5762	29	A	8	C6_03860C_A	Putative GPI-anchored protein	FALSE	FALSE	174	0.00287356	FALSE
C6_03950C_A	NA	orf19.5772	9	D	4	C6_03950C_A	Ortholog(s) have role in histone exchange and Swr1 complex, cytosol localization	FALSE	FALSE	120.5	0.0622407	FALSE
C6_04130C_A	NA	orf19.4555	29	A	9	C6_04130C_A	GPI-anchored adhesin; role in adhesion, germ tube induction; growth, temperature regulated; expressed during infection of human buccal epithelial cells; repressed by vaginal contact; biofilm induced; repressed during chlamydospore formation	FALSE	FALSE	159	0.00314465	FALSE
C6_04230W_A	NA	orf19.1080	33	G	1	C6_04230W_A	Ortholog of C. dubliniensis CD36 : Cd36_64900, C. parapsilosis CDC317 : CPAR2_600390, Pichia stipitis Pignal : PICST_30726 and Candida guilliermondii ATCC 6260 : PGUG_04023	FALSE	FALSE	124	0.016129	FALSE
C6_04280W_A	NA	orf19.1085	8	E	5	C6_04280W_A	Ortholog(s) have ubiquitin-protein ligase activity	FALSE	FALSE	172.5	0.0405797	FALSE
C6_04370W_A	NA	orf19.1096	33	G	3	C6_04370W_A	Has domain(s) with predicted voltage-gated chloride channel activity, role in chloride transport, transmembrane transport and membrane localization	FALSE	FALSE	116.5	0.0386266	FALSE
C6_04410C_A	NA	orf19.2124	17	F	10	C6_04410C_A	Predicted alcohol dehydrogenase; Spider biofilm induced	FALSE	FALSE	136.5	0.03663	FALSE
C6_04470C_A	NA	orf19.2131	16	C	10	C6_04470C_A	Ortholog(s) have ubiquitin-protein ligase activity and role in protein ubiquitination, ubiquitin-dependent protein catabolic process via the multivesicular body sorting pathway	FALSE	FALSE	163	0.0337423	FALSE
C6_04510C_A	NA	orf19.2137	12	D	9	C6_04510C_A	Ortholog(s) have mitochondrion localization	FALSE	FALSE	119	0.0294118	FALSE
C6_04530C_A	NA	orf19.2143	16	C	11	C6_04530C_A	Ortholog(s) have role in endocytic recycling and cytosol, endosome, nucleus localization	FALSE	FALSE	174	0.00287356	FALSE
C6_04550C_A	NA	orf19.2149	20	G	7	C6_04550C_A	Putative sulfate permease; S. cerevisiae ortholog YPR003C localizes to the endoplasmic reticulum; regulated by Sef1p-, Sfu1p-, and Hap43p	FALSE	FALSE	140	0.0285714	FALSE
C7_00090C_A	NA	orf19.7114	29	C	1	C7_00090C_A	Surface antigen on elongating hyphae and buds; strain variation in repeat number; ciclopirox, filament induced, alkaline induced by Rim101; Efg1-, Cph1, Hap43-regulated; required for WT RPMI biofilm formation; Bcr1-induced in a/a biofilms	FALSE	FALSE	162	0.0123457	FALSE
C7_00120W_A	NA	orf19.7111	19	H	2	C7_00120W_A	Putative mitochondrial outer membrane protein membrane fission effector; possibly an essential gene, disruptants not obtained by UAU1 method	FALSE	FALSE	167	0	FALSE
C7_00160C_A	NA	orf19.7107	22	D	3	C7_00160C_A	Ortholog(s) have role in ribosomal large subunit biogenesis and cytoplasm, nucleus, ribosome localization	FALSE	FALSE	113	0.0575221	FALSE
C7_00190W_A	NA	orf19.7104	29	A	10	C7_00190W_A	Adhesin-like cell wall protein; similar to mucins and to a Litomosoides microfilarial sheath protein; N-terminal secretion signal; rat catheter and Spider biofilm repressed	FALSE	FALSE	159.5	0.00940439	FALSE
C7_00210C_A	NA	orf19.7101	1	F	1	C7_00210C_A	Ortholog(s) have telomeric DNA binding activity, role in protein localization to chromosome, telomere maintenance via telomerase and ASTRA complex, nuclear telomere cap complex localization	FALSE	FALSE	167.5	0.00298507	FALSE
C7_00240W_A	NA	orf19.7098	25	C	2	C7_00240W_A	Putative protein of unknown function; Hap43-repressed; repressed by nitric oxide; Spider biofilm induced	FALSE	FALSE	157	0.0286624	FALSE
C7_00260C_A	NA	orf19.7096	8	H	8	C7_00260C_A	Ortholog(s) have fungal-type vacuole membrane, mitochondrion localization	FALSE	FALSE	161.5	0.0588235	FALSE
C7_00270W_A	NA	orf19.7095	17	H	7	C7_00270W_A	Ortholog(s) have endoplasmic reticulum localization	FALSE	FALSE	153	0.00980392	FALSE
C7_00300W_A	NA	orf19.7092	24	F	8	C7_00300W_A	Putative NAD dependent epimerase/dehydratase family protein; Spider biofilm repressed	FALSE	FALSE	62.5	0.12	FALSE
C7_00310C_A	NA	orf19.7091	22	A	2	C7_00310C_A	Protein of unknown function; induced by nitric oxide; Spider biofilm repressed	FALSE	FALSE	133.5	0.0486891	FALSE
C7_00330C_A	NA	orf19.7088	24	C	4	C7_00330C_A	Ortholog(s) have single-stranded telomeric DNA binding activity, role in regulation of translational fidelity, telomere maintenance, threonylcarbamoyladenosine metabolic process and cytosol, nucleus localization	FALSE	FALSE	38.5	0.168831	FALSE
C7_00430W_A	NA	orf19.7077	25	B	11	C7_00430W_A	Putative ferric reductase; induced by Mac1 under copper starvation; Plc1-regulated; Rim101-repressed	FALSE	FALSE	152	0.0131579	FALSE
C7_00450C_A	NA	orf19.7074	7	E	5	C7_00450C_A	Ortholog(s) have RNA polymerase II transcription factor recruiting transcription factor activity, methylated histone residue binding activity	FALSE	FALSE	165.5	0.0060423	FALSE
C7_00460W_A	NA	orf19.7073	3	C	8	C7_00460W_A	Ortholog of S. cerevisiae : YCL002C, C. glabrata CBS138 : CAGL0B04719g, C. dubliniensis CD36 : Cd36_70180, C. parapsilosis CDC317 : CPAR2_805360 and Candida tenuis NRRL Y-1498 : cten_CGOB_00114	FALSE	FALSE	164.5	0.0121581	FALSE
C7_00490C_A	NA	orf19.7069	4	D	10	C7_00490C_A	Putative AdoMet-dependent proline methyltransferase; Hap43-induced; required for normal flow model biofilm growth; Spider biofilm repressed	FALSE	FALSE	106.5	0.0751174	FALSE
C7_00580C_A	NA	orf19.7061	22	H	9	C7_00580C_A	Ortholog(s) have ATPase activity and cytosol, nucleus localization	FALSE	FALSE	124.5	0.522088	FALSE
C7_00620W_A	NA	orf19.7057	8	B	12	C7_00620W_A	Putative glutamine-tRNA ligase; stationary phase enriched protein; Spider biofilm repressed	FALSE	FALSE	121	0.673554	TRUE
C7_00630C_A	NA	orf19.7056	25	A	10	C7_00630C_A	Putative protein of unknown function; transcript is upregulated in clinical isolates from HIV+ patients with oral candidiasis; regulated by Sef1, Sfu1, and Hap43	FALSE	FALSE	148.5	0.013468	FALSE
C7_00780W_A	NA	orf19.7041	1	A	11	C7_00780W_A	Putative pre-tRNA processing protein; heterozygous null mutant exhibits hypersensitivity to parnafungin and cordycepin in the C. albicans fitness test	FALSE	FALSE	194.5	0.22108	FALSE
C7_00790W_A	NA	orf19.7038	5	B	8	C7_00790W_A	Ortholog(s) have phosphatidylinositol-3-phosphate binding activity, role in protein targeting to vacuole and cytoplasm, nucleus localization	FALSE	FALSE	149.5	0.0501672	FALSE
C7_00840C_A	NA	orf19.7033	12	G	9	C7_00840C_A	Putative dual specificity protein phosphatase, similar to S. cerevisiae Pps1p	FALSE	FALSE	150	0	FALSE
C7_00870W_A	NA	orf19.7029	16	H	9	C7_00870W_A	Putative guanine deaminase; mutation confers hypersensitivity to toxic ergosterol analog; Spider biofilm induced	FALSE	FALSE	162.5	0.00307692	FALSE
C7_01030C_A	NA	orf19.7011	7	C	1	C7_01030C_A	Ortholog(s) have 90S preribosome, cytoplasm, mitotic spindle pole body, nucleolus localization	FALSE	FALSE	171.5	0.241983	FALSE
C7_01040C_A	NA	orf19.7010	17	H	4	C7_01040C_A	Ortholog(s) have cytosol, ubiquitin ligase complex localization	FALSE	FALSE	169.5	0	FALSE
C7_01150W_A	NA	orf19.6898	23	A	5	C7_01150W_A	Protein similar to S. pombe SPBC1709.16c a predicted aromatic ring-opening dioxygenase; induced by benomyl treatment or in azole-resistant strain that overexpresses MDR1; Spider biofilm induced	FALSE	FALSE	178	0.171348	FALSE
C7_01170C_A	NA	orf19.6899	13	E	10	C7_01170C_A	Putative oxidoreductase; mutation confers hypersensitivity to toxic ergosterol analog; rat catheter and Spider biofilm induced	FALSE	FALSE	140	0.0107143	FALSE
C7_01180W_A	NA	orf19.6900	18	A	5	C7_01180W_A	Ortholog(s) have role in establishment or maintenance of cell polarity, mitochondrial genome maintenance, mitochondrion inheritance, phospholipid transport, protein import into mitochondrial outer membrane	FALSE	FALSE	131.5	0.0646388	FALSE
C7_01190W_A	NA	orf19.6901	7	A	10	C7_01190W_A	Ortholog(s) have exoribonuclease activator activity, m7G(5')pppN diphosphatase activity	FALSE	FALSE	145	0	FALSE
C7_01210C_A	NA	orf19.6903	11	E	2	C7_01210C_A	Predicted RNA polymerase III subunit C37; Spider biofilm induced	FALSE	FALSE	62	0.532258	FALSE
C7_01230C_A	NA	orf19.6905	20	D	10	C7_01230C_A	Ortholog of S. cerevisiae : YNL011C, C. glabrata CBS138 : CAGL0H03619g, C. dubliniensis CD36 : Cd36_71090, C. parapsilosis CDC317 : CPAR2_300420 and Candida tenuis NRRL Y-1498 : CANTEDRAFT_111980	FALSE	FALSE	143.5	0.0139373	FALSE
C7_01280C_A	NA	orf19.6908	7	G	11	C7_01280C_A	Dihydrofolate synthetase involved in folic acid biosynthesis	FALSE	FALSE	151.5	0.00330033	FALSE
C7_01290W_A	NA	orf19.6909	9	G	10	C7_01290W_A	Ortholog(s) have TFIIH-class transcription factor binding, TFIIH-class transcription factor recruiting transcription factor activity	FALSE	FALSE	79.5	0.610063	TRUE
C7_01290W_A	NA	orf19.6909	25	E	10	C7_01290W_A	Ortholog(s) have TFIIH-class transcription factor binding, TFIIH-class transcription factor recruiting transcription factor activity	FALSE	FALSE	106	0.0943396	FALSE
C7_01320W_A	NA	orf19.6912	23	A	6	C7_01320W_A	Putative ethanolamine kinase	FALSE	FALSE	156.5	0.00319489	FALSE
C7_01350C_A	NA	orf19.6916	24	G	1	C7_01350C_A	Ortholog(s) have unfolded protein binding activity, role in mitochondrial proton-transporting ATP synthase complex assembly and mitochondrion localization	FALSE	FALSE	159.5	0.0031348	FALSE
C7_01360C_A	NA	orf19.6917	11	H	7	C7_01360C_A	Putative heat shock protein with a zinc finger motif; required for protein import into mitochondria in S. cerevisiae; Spider biofilm induced	FALSE	FALSE	144	0.00694444	FALSE
C7_01370W_A	NA	orf19.6918	27	G	8	C7_01370W_A	Protein of unknown function; Hap43-induced gene; Spider biofilm induced	FALSE	FALSE	129	0.0193798	FALSE
C7_01430C_A	NA	orf19.6586	22	F	3	C7_01430C_A	Protein of unknown function; transcript induced by benomyl or in azole-resistant strain overexpressing MDR1; Ssn6 colony morphology-related regulation; induced by NO; Hap43-repressed; rat catheter and flow model biofilm induced	FALSE	FALSE	20.5	0.341463	FALSE
C7_01510W_A	NA	orf19.6578	6	H	6	C7_01510W_A	Predicted membrane transporter; vesicular neurotransmitter (VNT) family, major facilitator superfamily (MFS); repressed in core caspofungin response; induced in oralpharyngeal candidasis; Spider biofilm induced	FALSE	FALSE	152	0	FALSE
C7_01570C_A	NA	orf19.6569	7	D	3	C7_01570C_A	Predicted transmembrane transporter; induced during chlamydospore formation in both C. albicans and C. dubliniensis	FALSE	FALSE	156	0	FALSE
C7_01650W_A	NA	orf19.6559	2	B	9	C7_01650W_A	RNA polymerase III transcription initiation factor complex (TFIIIC) subunit; growth phase regulated protein; downregulaated in stationary phase yeast cultures; Hap43-repressed; flow model biofilm induced; Spider biofilm repressed	FALSE	FALSE	160.5	0.05919	FALSE
C7_01660C_A	NA	orf19.6558	17	C	12	C7_01660C_A	Has domain(s) with predicted zinc ion binding activity, role in ER to Golgi vesicle-mediated transport, intracellular protein transport and COPII vesicle coat localization	FALSE	FALSE	140.5	0.0142349	FALSE
C7_01740C_A	NA	orf19.6551	14	E	2	C7_01740C_A	Ortholog(s) have SNAP receptor activity, role in Golgi vesicle transport, vesicle fusion and Golgi medial cisterna, SNARE complex localization	FALSE	FALSE	99.5	0.487437	FALSE
C7_01810W_A	NA	orf19.6539	9	H	9	C7_01810W_A	Putative trancription modulator; RuvB-like protein family member; heterozygous null mutant displays sensitivity to virgineone	FALSE	FALSE	124.5	0.261044	FALSE
C7_01830W_A	NA	orf19.6537	6	D	7	C7_01830W_A	Ortholog(s) have role in chromosome segregation and nuclear MIS12/MIND complex, spindle pole localization	FALSE	FALSE	20	0.35	FALSE
C7_01990C_A	NA	orf19.6522	18	C	6	C7_01990C_A	Putative allantoate permease; Gcn4-regulated; Spider biofilm induced	FALSE	FALSE	138	0.0108696	FALSE
C7_02090C_A	NA	orf19.6508	9	D	3	C7_02090C_A	Ortholog(s) have protein transporter activity, role in Golgi to plasma membrane transport, intracellular protein transport and vesicle coat localization	FALSE	FALSE	128.5	0.0622568	FALSE
C7_02130W_A	NA	orf19.6502	7	B	7	C7_02130W_A	Short-chain dehydrogenase/reductase; upregulation correlates with clinical development of fluconazole resistance	FALSE	FALSE	158	0	FALSE
C7_02170C_A	NA	orf19.6498	7	A	2	C7_02170C_A	Ortholog(s) have role in RNA polymerase II complex localization to nucleus, RNA polymerase III complex localization to nucleus and DNA-directed RNA polymerase II, holoenzyme, cytoplasm localization	FALSE	FALSE	120.5	0.0705394	FALSE
C7_02220C_A	NA	orf19.6492	34	E	3	C7_02220C_A	Predicted protein serine/threonine kise and/or protein tyrosine kise; Spider biofilm induced	FALSE	FALSE	121	0.0785124	FALSE
C7_02340C_A	NA	orf19.6477	12	C	11	C7_02340C_A	Ortholog(s) have tRNA (guanine-N7-)-methyltransferase activity, role in tRNA methylation and cytosol, nucleus, tRNA methyltransferase complex localization	FALSE	FALSE	139	0.0395683	FALSE
C7_02450W_A	NA	orf19.6464	20	E	6	C7_02450W_A	Protein of unknown function; induced upon adherence to polystyrene; oxidative stress-induced via Cap1	FALSE	FALSE	111	0.027027	FALSE
C7_02460C_A	NA	orf19.6463	11	E	12	C7_02460C_A	Putative ortholog of S. cerevisiae Npa3p; possibly essential for growth (however, depletion mutant is viable)	FALSE	FALSE	131	0.0381679	FALSE
C7_02550C_A	NA	orf19.6455	10	F	7	C7_02550C_A	Protein of unknown function, transcript is upregulated in clinical isolates from HIV+ patients with oral candidiasis	FALSE	FALSE	178	0.101124	FALSE
C7_02670W_A	NA	orf19.3697	9	C	4	C7_02670W_A	Ortholog(s) have role in ascospore formation, re-entry into mitotic cell cycle after pheromone arrest, regulation of meiosis I, regulation of mitosis and sporocarp development involved in sexual reproduction, more	FALSE	FALSE	115	0.282609	FALSE
C7_02780W_A	NA	orf19.5184	7	H	3	C7_02780W_A	Putative Ran guanyl-nucleotide exchange factor; probable signal transducer; Spider biofilm repressed	FALSE	FALSE	128.5	0.470817	FALSE
C7_02800W_A	NA	orf19.5181	28	E	5	C7_02800W_A	Histidine kinase involved in a two-component signaling pathway that regulates cell wall biosynthesis; required for wild-type virulence in mouse systemic infection but not for wild-type growth or drug sensitivity/resistance; 9 HAMP domains	FALSE	FALSE	165.5	0.0120846	FALSE
C7_02930C_A	NA	orf19.5168	11	A	3	C7_02930C_A	Ortholog(s) have role in maturation of SSU-rRNA and cytosol, nucleolus localization	FALSE	FALSE	135	0.214815	FALSE
C7_03010W_A	NA	orf19.5160	18	A	3	C7_03010W_A	Ortholog(s) have role in G1/S transition of mitotic cell cycle, TOR signaling cascade, dephosphorylation, regulation of mitotic sister chromatid segregation, tRNA wobble uridine modification	FALSE	FALSE	134.5	0.0185874	FALSE
C7_03050W_A	NA	orf19.5156	16	E	10	C7_03050W_A	Protein similar to S. cerevisiae Phs1p, which is required for growth; has six putative membrane-spanning regions	FALSE	TRUE	3	1	FALSE
C7_03050W_A	NA	orf19.5156	25	F	5	C7_03050W_A	Protein similar to S. cerevisiae Phs1p, which is required for growth; has six putative membrane-spanning regions	FALSE	FALSE	153	0.0294118	FALSE
C7_03110W_A	NA	orf19.5144	29	A	12	C7_03110W_A	Protein similar to S. cerevisiae Wsc2p, which has roles in stress- and cell-wall-related processes; predicted Kex2p substrate; putative GPI-anchored adhesin-like protein	FALSE	FALSE	164.5	0.00303951	FALSE
C7_03210W_A	NA	orf19.5134	28	A	11	C7_03210W_A	Ortholog of C. parapsilosis CDC317 : CPAR2_704140, C. dubliniensis CD36 : Cd36_72870, Lodderomyces elongisporus NRLL YB-4239 : LELG_05208 and Candida orthopsilosis Co 90-125 : CORT_0G04320	FALSE	FALSE	128.5	0.159533	FALSE
C7_03220C_A	NA	orf19.5133	30	A	11	C7_03220C_A	Zn(II)2Cys6 transcription factor; mutants sensitive to caffeine, menadione, beauvericin;resistant to fenpropimorph; Hap43-repressed; mutants have decreased CFU in mouse kidneys and defects in filamentous growth; Spider biofilm induced	FALSE	FALSE	118	0.029661	FALSE
C7_03240W_A	NA	orf19.5131	16	A	12	C7_03240W_A	Ortholog of S. cerevisiae Gid7, a GID complex protein; involved in proteasome-dependent catabolite inactivation of fructose-1,6-bisphosphatase; Hap43-repressed gene	FALSE	FALSE	159.5	0	FALSE
C7_03400C_A	NA	orf19.1335	7	G	6	C7_03400C_A	Ortholog of S. cerevisiae Mtr4, an ATP-dependent 3'-5' RNA helicase of the DEAD-box family; Hap43-induced gene; Spider biofilm induced	FALSE	FALSE	186.5	0.0402145	FALSE
C7_03480W_A	NA	orf19.6705	12	G	12	C7_03480W_A	Putative guanyl nucleotide exchange factor with Sec7 domain; required for normal filamentous growth; regulated by yeast-hyphal switch; filament induced; regulated by Nrg1, Tup1, Mob2, Hap43; mRNA binds She3; Spider biofilm induced	FALSE	FALSE	156.5	0.0127796	FALSE
C7_03500W_A	NA	orf19.6707	3	B	12	C7_03500W_A	Predicted vacuolar protein with a calcineurin-like phosphoesterase domain; repressed by alpha pheromone in SpiderM medium	FALSE	FALSE	156.5	0.00958466	FALSE
C7_03620C_A	NA	orf19.6694	33	A	11	C7_03620C_A	Ortholog of C. dubliniensis CD36 : Cd36_73320, C. parapsilosis CDC317 : CPAR2_703860, Candida tenuis NRRL Y-1498 : CANTEDRAFT_114480 and Debaryomyces hansenii CBS767 : DEHA2C13794g	FALSE	FALSE	143	0.0104895	FALSE
C7_03650W_A	NA	orf19.6699	17	A	9	C7_03650W_A	Ortholog(s) have histidinol-phosphatase activity, role in histidine biosynthetic process and cytosol, nucleus localization	FALSE	FALSE	165.5	0	FALSE
C7_03660C_A	NA	orf19.6701	10	F	2	C7_03660C_A	Protein with similarity to amino acid-tRNA ligase; stationary phase enriched protein; GlcNAc-induced protein	TRUE	FALSE	103.5	0.512077	FALSE
C7_03850W_A	NA	orf19.7197	11	B	5	C7_03850W_A	Putative intranuclear transport and DNA replication mediator; heterozygous null mutant exhibits resistance to parnafungin in the C. albicans fitness test; Spider biofilm induced	FALSE	FALSE	151	0.384106	FALSE
C7_03970C_A	NA	orf19.7184	3	C	2	C7_03970C_A	Ortholog of C. dubliniensis CD36 : Cd36_73640, C. parapsilosis CDC317 : CPAR2_702340, Candida tenuis NRRL Y-1498 : CANTEDRAFT_112965 and Debaryomyces hansenii CBS767 : DEHA2G16566g	FALSE	FALSE	92	0.0597826	FALSE
C7_04100C_A	NA	orf19.7165	31	E	4	C7_04100C_A	RNA polymerase II mediator complex subunit; Hap43p-repressed gene	FALSE	FALSE	111.5	0.0627803	FALSE
C7_04160W_A	NA	orf19.7158	19	C	11	C7_04160W_A	Protein of allantoate permease family; fungal-specific (no human or murine homolog); Hap43p-repressed gene	FALSE	FALSE	153	0.00653595	FALSE
C7_04210C_A	NA	orf19.7152	16	H	12	C7_04210C_A	Protein similar to Aspergillus CYSK O-acetylserine sulfhydrylase, suggesting that C. albicans uses an O-acetyl-serine (OAS) pathway of sulfur assimilation; upregulated in biofilm; protein level decreases in stationary phase cultures	FALSE	FALSE	163.5	0.0030581	FALSE
C7_04220W_A	NA	orf19.7151	33	C	12	C7_04220W_A	Ortholog of Candida albicans WO-1 : CAWG_05751	FALSE	FALSE	159	0	FALSE
C7_04280C_A	NA	orf19.7140	21	G	6	C7_04280C_A	Putative catechol o-methyltransferase; stationary phase enriched protein; transcription upregulated in clinical isolates from HIV+ patients with oral candidiasis; Spider biofilm repressed	FALSE	FALSE	152.5	0.042623	FALSE
CAB1	CAB1	orf19.5576	32	D	1	C6_02980C_A	Putative pantothenate kinase; ortholog of S. cerevisiae Cab1; transposon mutation affects filamentous growth; repressed in core stress response	TRUE	FALSE	61.5	0.796748	TRUE
CAF16	CAF16	orf19.388	24	G	11	C1_08430W_A	ABC family protein, predicted not to be a transporter; Hap43, caspofungin repressed; rat catheter and Spider biofilm repressed	FALSE	FALSE	140	0.00714286	FALSE
CAG1	CAG1	orf19.4015	2	C	2	C5_05220W_A	heterotrimeric G protein alpha subunit; positive role in mating pheromone response; opaque-enriched transcript; transcript repressed by MTLa1-MTLalpha2; regulated by hemoglobin-responsive Hbr1 via MTL genes; rat catheter biofilm repressed	FALSE	FALSE	125	0.032	FALSE
CAK1	CAK1	orf19.793	12	B	3	C2_04270W_A	Monomeric CDK-activating kinase; functional homolog of S. cerevisiae Cak1p; phosphorylates cyclin-free human CDK2; lacks glycine loop motif; conserved lysine (K36) not required for activity; possibly essential gene (by UAU1 method)	FALSE	FALSE	147	0.0340136	FALSE
CAK1	CAK1	orf19.793	35	F	8	C2_04270W_A	Monomeric CDK-activating kinase; functional homolog of S. cerevisiae Cak1p; phosphorylates cyclin-free human CDK2; lacks glycine loop motif; conserved lysine (K36) not required for activity; possibly essential gene (by UAU1 method)	FALSE	FALSE	120	0.0875	FALSE
CAM1	CAM1	orf19.7382	16	B	9	C3_06010W_A	Putative translation elongation factor eEF1 gamma; protein level decreased in stationary phase cultures; Spider biofilm repressed	FALSE	FALSE	173.5	0.00864553	FALSE
CAN1	CAN1	orf19.97	14	G	3	C6_00960W_A	Basic amino acid permease; complements lysine transport mutation; 10 predicted transmembrane regions, 3 predicted N-glycosylation sites; phagocytosis by macrophages induces transcript; rat catheter, Spider and flow model biofilm induced	FALSE	FALSE	154.5	0.012945	FALSE
CAN2	CAN2	orf19.111	14	G	4	C6_01060C_A	Basic amino acid permease; arginine metabolism; regulated by Nrg1/Tup1; caspofungin, flucytosine induced; colony morphology-related regulation by Ssn6; Hap43-repressed; rat catheter and Spider biofilm induced; promoter bound by Efg1	FALSE	FALSE	136	0.00367647	FALSE
CAN3	CAN3	orf19.3641	21	C	5	C6_00830C_A	Predicted amino acid transmembrane transporter; transcript regulated by white-opaque switch; Hap43-repressed gene	FALSE	FALSE	114	0.0526316	FALSE
CAR2	CAR2	orf19.5641	17	G	10	C4_00160C_A	Ornithine aminotransferase; arginine metabolism; alkaline induced; mutant sensitivite to toxic ergosterol analog, to amphotericin B; exponential and stationary phase yeast; flow model biofilm induced; rat catheter, Spider biofilm repressed	FALSE	FALSE	144	0.0138889	FALSE
CBF1	CBF1	orf19.2876	3	H	4	C4_06580W_A	Transcription factor; binds ribosomal protein gene promoters and rDNA locus with Tbf1; regulates sulfur starvation-response, respiratory, glycolytic genes; does not bind to centromeres as does S. cerevisiae Cbf1; Spider biofilm repressed	FALSE	FALSE	117.5	0.106383	FALSE
CBK1	CBK1	orf19.4909	26	D	2	C1_10380C_A	Ser/Thr kinase of cell wall integrity pathway; mutants show abnormal morphology and aggregation; Mob2p associated; required for wild-type hyphal growth and transcriptional regulation of cell-wall-associated genes	TRUE	FALSE	83.5	0.760479	TRUE
CCH1	CCH1	orf19.3298	16	G	7	C1_01100W_A	Voltage-gated Ca2+ channel of the high affinity calcium uptake system; roles in thigmotropism, establishment of galvanotropism; transcript regulated by Nrg1 and Mig1; flow model biofilm repressed	FALSE	FALSE	175.5	0.002849	FALSE
CCL1	CCL1	orf19.4542	35	F	6	C1_01820C_A	Ortholog(s) have cyclin-dependent protein kinase activating kinase regulator activity, cyclin-dependent protein serine/threonine kinase activator activity	FALSE	FALSE	88	0.221591	FALSE
CCN1	CCN1	orf19.3207	16	E	7	C5_01680C_A	G1 cyclin; required for hyphal growth maintenance (not initiation); cell-cycle regulated transcription (G1/S); Cdc28p-Ccn1p initiates Cdc11p S394 phosphorylation on hyphal induction; expression in S. cerevisiae inhibits pheromone response	FALSE	FALSE	140	0.0678571	FALSE
CCP1	CCP1	orf19.238	19	E	6	C3_02480C_A	Cytochrome-c peroxidase N terminus; Rim101, alkaline pH repressed; induced in low iron or by macrophage interaction; oxygen-induced activity; regulated by Sef1, Sfu1, and Hap43; Spider biofilm induced; rat catheter biofilm repressed	FALSE	FALSE	137	0.00729927	FALSE
CCT2	CCT2	orf19.1402	9	H	2	C2_09520C_A	Chaperonin of the cytosolic TCP1 ring complex; protein present in exponential and stationary-phase yeast cells, but higher amounts in stationary phase; GlcNAc-induced protein	FALSE	FALSE	12.5	0.64	FALSE
CCT3	CCT3	orf19.4004	7	H	5	C5_05120W_A	Putative cytosolic chaperonin Cct ring complex subunit; mutation confers hypersensitivity to cytochalasin D	FALSE	FALSE	8	1	FALSE
CCT5	CCT5	orf19.2288	10	E	9	C2_07310W_A	T-complex protein 1, epsilon subunit; protein present in exponential and stationary growth phase yeast cultures; Spider biofilm repressed	FALSE	FALSE	58.5	0.196581	FALSE
CCT6	CCT6	orf19.3126	22	H	4	C4_06830C_A	Putative cytosolic chaperonin Cct ring complex subunit; mutation confers hypersensitivity to cytochalasin D; GlcNAc-induced protein; Spider biofilm repressed	FALSE	FALSE	104	0.149038	FALSE
CCT7	CCT7	orf19.3206	8	E	9	C5_01690C_A	Cytosolic chaperonin Cct ring complex; protein is present in exponential and stationary growth phase yeast cultures; sumoylation target	FALSE	FALSE	3	1	FALSE
CCT8	CCT8	orf19.6099	1	H	2	C1_00110W_A	Chaperonin-containing T-complex subunit; role in hyphal morphogenesis, particularly starvation-induced; essential; expression in S. cerevisiae inhibits Ras2-mediated pathways; CCT8 and TRP1 overlap; Spider biofilm repressed	TRUE	FALSE	36	0.861111	TRUE
CCW14	CCW14	orf19.7030	29	A	11	C7_00860W_A	Beta-glucan associated ser/thr rich cell-wall protein with a role in cell wall structure; GPI anchor; highly mutable due to internal Ser-Ala tandem repeats; detected at germ tube plasma membrane; repressed in cells treated with Congo Red;	FALSE	FALSE	168	0	FALSE
CDA2	CDA2	orf19.7503	5	H	4	CR_00300W_A	Putative chitin deacetylase; transcription is positively regulated by Tbf1p	FALSE	FALSE	152.5	0.0393443	FALSE
CDC10	CDC10	orf19.548	7	E	12	CR_04570C_A	Septin, required for wild-type cell, hyphal, or chlamydospore morphology; role in virulence and kidney tissue invasion in mouse infection; forms ring at sites of cell division and filaments in mature chlamydospore; Spider biofilm repressed	FALSE	FALSE	156.5	0	FALSE
CDC11	CDC11	orf19.5691	1	D	8	C5_00070W_A	Septin; cell and hyphal morphology, agar-invasive growth, full virulence and kidney tissue invasion in mouse, but not kidney colonization, immunogenicity; hyphal and cell-cycle-regulated phosphorylation; rat catheter biofilm repressed	FALSE	FALSE	87	0.0747126	FALSE
CDC12	CDC12	orf19.3013	11	D	2	C1_03210C_A	Septin; essential for viability; forms ring at sites of cell division and also forms filaments in mature chlamydospore; filamentous growth induced; regulated by Nrg1, Tup1, tyrosol and cell density; rat catheter biofilm repressed	FALSE	FALSE	24	0.208333	FALSE
CDC123	CDC123	orf19.2721	26	F	11	C4_02770C_A	Ortholog(s) have ATP binding, magnesium ion binding activity, role in eukaryotic translation initiation factor 2 complex assembly, positive regulation of translational initiation and cytoplasm localization	FALSE	FALSE	108.5	0.0414747	FALSE
CDC13	CDC13	orf19.6072	27	A	11	C1_00360W_A	Essential protein with similarity to S. cerevisiae Cdc13p, involved in telomere maintenance	FALSE	FALSE	158	0.00949367	FALSE
CDC14	CDC14	orf19.4192	1	G	2	C6_00670W_A	Protein involved in exit from mitosis and morphogenesis; ortholog of S. cerevisiae Cdc14p, which is a dual-specificity phosphatase and cell-cycle regulator; suppresses S. cerevisiae cdc15-lyt1, dbf2-2, and (partially) tem1 mutant phenotypes	FALSE	FALSE	28	0.267857	FALSE
CDC19	CDC19	orf19.3575	16	A	11	C2_05460W_A	Pyruvate kinase at yeast cell surface; Gcn4/Hog1/GlcNAc regulated; Hap43/polystyrene adherence induced; repressed by phagocytosis/farnesol; hyphal growth role; stationary phase enriched; flow model biofilm induced; Spider biofilm repressed	TRUE	FALSE	15	0.866667	FALSE
CDC20	CDC20	orf19.122	1	E	9	C6_01150W_A	Activator of anaphase-promoting complex/cyclosome; induced under Cdc5 depletion; member of conserved Mcm1 regulon; mRNA expression peaks at cell-cycle G2/M phase; mRNA binds She3 and is localized to buds of yeast cells and to hyphal tips	FALSE	FALSE	71	0.295775	FALSE
CDC21	CDC21	orf19.3549	35	G	12	C2_05190W_A	Putative thymidylate synthase; flucytosine induced; rat catheter biofilm repressed; Spider biofilm repressed	FALSE	FALSE	156	0.00320513	FALSE
CDC23	CDC23	orf19.6437	11	C	5	CR_08630W_A	Similar to anaphase-promoting complex component; possibly transcriptionally regulated by Tac1p	FALSE	TRUE	1	1	FALSE
CDC24	CDC24	orf19.3174	4	F	11	C5_01970C_A	GDP-GTP exchange factor for Cdc42p; phosphorylated; required for maintenance of hyphal growth; misexpression blocks hyphal growth and causes avirulence in a mouse model of systemic infection; antigenic during human oral infection	FALSE	TRUE	4.5	1	FALSE
CDC27	CDC27	orf19.3231	26	H	3	CR_01230C_A	Putative ubiquitin-protein ligase; periodic mRNA expression, peak at cell-cycle S/G2 phase	FALSE	FALSE	131.5	0.00760456	FALSE
CDC28	CDC28	orf19.3856	9	F	2	CR_06050W_A	Cyclin-dependent protein kinase; interacts with regulatory subunit Cyb1; determination of cell morphology during the cell cycle; phosphorylated mostly by Swe1 and phosphorylation is regulated by Hsl1; 5'-UTR intron; Spider biofilm repressed	FALSE	FALSE	26.5	0.603774	TRUE
CDC28	CDC28	orf19.3856	35	G	5	CR_06050W_A	Cyclin-dependent protein kinase; interacts with regulatory subunit Cyb1; determination of cell morphology during the cell cycle; phosphorylated mostly by Swe1 and phosphorylation is regulated by Hsl1; 5'-UTR intron; Spider biofilm repressed	FALSE	TRUE	2	0.75	FALSE
CDC3	CDC3	orf19.1055	26	A	7	C1_04210C_A	Septin; essential for viability; functional homolog of S. cerevisiae Cdc3p; down-regulation associated with azole resistance; macrophage/pseudohyphal-repressed; virulence-group-correlated expression; gene has intron	FALSE	FALSE	111	0.0495495	FALSE
CDC34	CDC34	orf19.6529	16	E	11	C7_01920W_A	Putative ubiquitin-protein ligase; transcript regulated by Nrg1 and Tup1, and by Gcn2 and Gcn4; rat catheter biofilm induced	FALSE	FALSE	174.5	0.00286533	FALSE
CDC37	CDC37	orf19.5531	1	B	1	C6_02610C_A	Chaperone for Crk1p; interacts with Crk1p kinase domain and with Sti1p; putative phosphorylation site at Ser14; functional homolog of S. cerevisiae Cdc37p; likely to be essential for growth; regulated by Gcn2p and Gcn4p	FALSE	FALSE	169	0.266272	FALSE
CDC37	CDC37	orf19.5531	33	E	11	C6_02610C_A	Chaperone for Crk1p; interacts with Crk1p kinase domain and with Sti1p; putative phosphorylation site at Ser14; functional homolog of S. cerevisiae Cdc37p; likely to be essential for growth; regulated by Gcn2p and Gcn4p	FALSE	FALSE	149	0.0100671	FALSE
CDC39	CDC39	orf19.1084	8	G	7	C6_04270W_A	Protein similar to S. cerevisiae Cdc39p, which is part of the CCR4-NOT transcription regulatory complex; transposon mutation affects filamentous growth	TRUE	FALSE	238.5	0.849057	TRUE
CDC4	CDC4	orf19.2559	1	D	11	CR_01680C_A	F-box subunit of SCF(CDC4) ubiquitin ligase; functional homolog of S. cerevisiae Cdc4; mutation/depletion causes hyperfilamentation; Sol1 is a substrate of SCF-Cdc4; Spider biofilm induced	FALSE	FALSE	119	0.00420168	FALSE
CDC42	CDC42	orf19.390	26	C	10	C1_08450C_A	Rho-type GTPase; required for budding and maintenance of hyphal growth; GGTase I geranylgeranylated; misexpression blocks hyphal growth, causes avirulence in mouse IV infection; shows actin-dependent localization to hyphal tip	TRUE	FALSE	31.5	0.952381	TRUE
CDC43	CDC43	orf19.1803	16	F	1	CR_04910W_A	Beta subunit of heterodimeric protein geranylgeranyltransferase type I; GGTase I enzyme binds zinc, is Mg-dependent; Cdc42p is GGTase I substrate	TRUE	FALSE	101.5	0.876847	TRUE
CDC45	CDC45	orf19.1988	6	H	9	CR_07720C_A	Putative DNA replication initiation factor; transcriptionally regulated by interaction with macrophage	FALSE	FALSE	87	0.0402299	FALSE
CDC46	CDC46	orf19.5487	2	G	5	C2_06250C_A	Putative hexameric MCM complex subunit; predicted role in control of cell division; periodic mRNA expression. peak at cell-cycle M/G1 phase; regulated by tyrosol, cell density, Plc1; repressed by alpha pheromone in SpiderM medium	FALSE	FALSE	40	0.2625	FALSE
CDC47	CDC47	orf19.202	9	F	6	C2_09020W_A	Phosphorylated protein described as having role in control of cell division; RNA abundance regulated by tyrosol and cell density; merged with orf19.201 in Assembly 20; unmerged from orf19.201 in a revision of Assembly 21	FALSE	FALSE	41	0.280488	FALSE
CDC48	CDC48	orf19.2340	23	F	2	C1_10790W_A	Putative microsomal ATPase; plasma membrane-localized; regulated by Gcn2 and Gcn4; induced by amino acid starvation (3-AT); macrophage/pseudohyphal-repressed; protein levels decrease in stationary phase yeast; Spider biofilm repressed	FALSE	FALSE	147.5	0.0338983	FALSE
CDC5	CDC5	orf19.6010	8	D	6	C1_00950C_A	Polo-like kinase; member of conserved Mcm1 regulon; depletion causes defects in spindle elongation and Cdc35-dependent filamentation; virulence-group-correlated expression; likely essential (UAU1 method); Spider biofilm repressed	FALSE	TRUE	4	0.5	FALSE
CDC5	CDC5	orf19.6010	35	F	5	C1_00950C_A	Polo-like kinase; member of conserved Mcm1 regulon; depletion causes defects in spindle elongation and Cdc35-dependent filamentation; virulence-group-correlated expression; likely essential (UAU1 method); Spider biofilm repressed	FALSE	TRUE	4.5	0.666667	FALSE
CDC50	CDC50	orf19.5735	4	D	12	C6_03660C_A	Putative endosomal protein; induced by Mnl1p under weak acid stress	TRUE	FALSE	25	0.86	TRUE
CDC53	CDC53	orf19.1674	8	B	3	C3_01700W_A	Cullin, a scaffold subunit of the SCF ubiquitin-ligase complexes; depletion leads to increased filamentous growth and premature cell death	FALSE	FALSE	143	0.0594406	FALSE
CDC54	CDC54	orf19.3761	1	D	12	C1_12550C_A	Putative pre-replication complex helicase subunit; transcript regulated by Nrg1 and Mig1; periodic mRNA expression, peak at cell-cycle M/G1 phase; Hap43-induced	FALSE	FALSE	53	0.0377358	FALSE
CDC6	CDC6	orf19.5242	10	D	12	C1_12220W_A	Putative ATP-binding protein with a predicted role in DNA replication; member of conserved Mcm1p regulon; periodic mRNA expression, peak at cell-cycle M/G1 phase	FALSE	FALSE	95	0.173684	FALSE
CDC60	CDC60	orf19.2560	10	A	10	CR_01690C_A	Cytosolic leucyl tRNA synthetase; conserved amino acid and ATP binding class I signature, tRNA binding, proofreading motifs; likely essential for growth; interacts with benzoxaborole antifungals; present in exponential and stationary phase	FALSE	FALSE	126	0.400794	FALSE
CDC68	CDC68	orf19.2884	1	A	4	C4_06500W_A	Functional homolog of S. cerevisiae Cdc68, a transcription elongation factor; essential; possible drug target	FALSE	FALSE	105	0.0809524	FALSE
CDC7	CDC7	orf19.3561	3	A	3	C2_05320W_A	Putative kinase; cell-cycle regulated periodic mRNA expression; S. cerevisiae ortholog is not cell-cycle regulated; possibly an essential gene, disruptants not obtained by UAU1 method	FALSE	FALSE	71	0.0492958	FALSE
CDC7	CDC7	orf19.3561	35	F	9	C2_05320W_A	Catalytic subunit of Dbf4p-regulated serine/threonine protein kinase; negative regulator of hyphal development; cell-cycle regulated periodic mRNA expression; S. cerevisiae ortholog is not cell-cycle regulated	FALSE	FALSE	126	0.0277778	FALSE
CDC73	CDC73	orf19.2983	13	F	3	C1_02920W_A	Putative transcription elongation factor; cdc73 kap114 double transposon mutation affects filamentous growth; Spider biofilm repressed	FALSE	FALSE	112.5	0.0222222	FALSE
CDC91	CDC91	orf19.4341	16	E	6	C5_03120W_A	Ortholog(s) have role in attachment of GPI anchor to protein, conidium formation, hyphal growth, sporocarp development involved in sexual reproduction and GPI-anchor transamidase complex localization	TRUE	FALSE	71	0.929577	TRUE
CDG1	CDG1	orf19.7314	22	H	8	CR_09180W_A	Putative cysteine dioxygenases; role in conversion of cysteine to sulfite; transcript regulated upon white-opaque switch; rat catheter, Spider and flow model biofilm induced	FALSE	FALSE	136	0.0514706	FALSE
CDH1	CDH1	orf19.2084	2	E	2	C2_00450C_A	Protein involved in regulation of mitosis; similar to S. cerevisiae Cdh1, which is an APC/C component; transcriptionally induced by Mnl1 under weak acid stress	FALSE	FALSE	101.5	0.0591133	FALSE
CDR1	CDR1	orf19.6000	4	F	4	C3_05220W_A	Multidrug transporter of ABC superfamily; transports phospholipids in an in-to-out direction; induced by beta-estradiol, progesterone, corticosteroid, or cholesterol; Spider biofilm induced	FALSE	FALSE	135	0.174074	FALSE
CDR4	CDR4	orf19.5079	7	D	5	C1_08070W_A	Putative ABC transporter superfamily; fluconazole, Sfu1, Hog1, core stress response induced; caspofungin repressed; fluconazole resistance not affected by mutation or correlated with expression; rat catheter and flow model biofilm induced	FALSE	FALSE	166	0.0060241	FALSE
CDS1	CDS1	orf19.1279	15	E	5	C5_04100W_A	Protein similar to S. cerevisiae Cds1p; transposon mutation affects filamentous growth	TRUE	FALSE	135	0.896296	TRUE
CEF3	CEF3	orf19.4152	4	F	7	C5_01580C_A	Translation elongation factor 3; antigenic in humans; predicted C-term nucleotide-binding active site; protein on surface of yeast, not hyphae; polystyrene adherence induced; higher protein amount in stationary phase; possibly essential	FALSE	TRUE	3	1	FALSE
CEK1	CEK1	orf19.2886	21	A	10	C4_06480C_A	ERK-family protein kinase; required for wild-type yeast-hypha switch, mating efficiency, virulence in mice; Cst20-Hst7-Cek1-Cph1 MAPK pathway regulates mating, and invasive hyphal growth under some conditions; Spider biofilm induced	FALSE	FALSE	164	0.0213415	FALSE
CET1	CET1	orf19.2609	10	A	9	CR_02090C_A	mRNA 5'-triphosphatase; large subunit of mRNA capping enzyme; positively regulates Ceg1 activity; functional homolog of S. cerevisiae Cet1; Cet1 and Cgt1 form a 2:1 complex; flow model biofilm induced	FALSE	FALSE	143	0.325175	FALSE
CFL11	CFL11	orf19.701	24	B	10	CR_06670W_A	Protein similar to ferric reductase Fre10p; flucytosine repressed; possibly adherence-induced; possibly an essential gene, disruptants not obtained by UAU1 method; rat catheter biofilm repressed	FALSE	FALSE	126.5	0.00395257	FALSE
CFL2	CFL2	orf19.1264	3	H	12	C4_05780C_A	Oxidoreductase; iron utilization; Sfu1/Sef1/Hap43/Nrg1/Tup1/Rim101 regulated; alkaline/low iron/fluphenazine/ciclopirox olamine, flucytosine, fluconazole, Spider/flow model/rat catheter biofilm induced; caspofungin/amphotericin B repressed	FALSE	FALSE	129.5	0.023166	FALSE
CGT1	CGT1	orf19.1261	7	G	2	C4_05760W_A	mRNA 5' guanylyltransferase; small subunit of mRNA capping enzyme; binds an RNA Pol II C-terminal domain peptide; Cet1p and Cgt1p form a 2:1 complex; functional homolog of S. cerevisiae Ceg1p	FALSE	FALSE	171	0.00292398	FALSE
CHK1	CHK1	orf19.896	24	C	8	C2_03320W_A	Histidine kinase; 2-component signaling, cell wall synthesis; hyphal growth defect; avirulent in mouse, not rat vaginal infection; phagocytosis rate increased; Spider biofilm induced; required for RPMI biofilm; Bcr1-induced in a/a biofilm	FALSE	FALSE	121	0.0289256	FALSE
CHL4	CHL4	orf19.6851	5	C	12	C1_04570C_A	Protein described as having role in chromosome segregation; RNA abundance regulated by tyrosol and cell density	FALSE	FALSE	124	0.0645161	FALSE
CHO1	CHO1	orf19.677	10	B	12	C1_11240C_A	Putative phosphatidylserine synthase; ortholog of S. cerevisiae CHO1; transposon mutation affects filamentous growth; regulated by Nrg1, Tup1	FALSE	FALSE	169	0.0118343	FALSE
CHO2	CHO2	orf19.169	4	A	8	CR_02540W_A	Putative phosphatidyl-ethanolamine N-methyltransferase; fungal-specific (no human or murine homolog); amphotericin B repressed; Hap43p-induced gene	FALSE	FALSE	158	0.0189873	FALSE
CHS1	CHS1	orf19.5188	2	E	4	C7_02770W_A	Chitin synthase; essential; for primary septum synthesis in yeast and hyphae; 1 of several chitin synthases; enzymatically activated by proteolytic processing; complements defects of S. cerevisiae chs1 or chs2; Spider biofilm repressed	FALSE	FALSE	41	0.170732	FALSE
CHS2	CHS2	orf19.7298	18	D	1	CR_09020C_A	Chitin synthase; nonessential; required for wild-type chitin deposition in hyphae; transcript regulated during dimorphic transition; Chs1 and Chs2, but not Chs3, are inhibited by the protoberberine HWY-289; flow model biofilm repressed	FALSE	FALSE	139	0.00359712	FALSE
CHS3	CHS3	orf19.4937	3	F	9	C1_13110C_A	Major chitin synthase of yeast and hyphae; synthesizes short-chitin fibrils; Chs4-activated; transcript induced at yeast-hyphal transition; Chs1 and Chs2, but not Chs3, are inhibited by the protoberberine HWY-289; Spider biofilm induced	FALSE	FALSE	108	0.0555556	FALSE
CHS5	CHS5	orf19.807	7	F	1	C2_04140W_A	Putative chitin biosynthesis protein; fungal-specific; repressed upon yeast-to-hypha switch; rat catheter biofilm repressed	FALSE	FALSE	158.5	0	FALSE
CHS7	CHS7	orf19.2444	14	F	12	C1_06010W_A	Protein required for wild-type chitin synthase III activity; similar to (but not functional homolog of) S. cerevisiae Chs7p, which effects ER export of Chs3p; induced cyr1 mutant hyphae and ras1 yeast-form cells; Spider biofilm induced	FALSE	FALSE	113	0.0221239	FALSE
CHS8	CHS8	orf19.5384	14	H	3	C3_00710W_A	Chitin synthase required for synthesis of long-chitin fibrils; nonessential; 8 or 9 membrane spanning regions; mRNA present in yeast and hyphae; induced during cell wall regeneration; flow model biofilm repressed	FALSE	FALSE	161.5	0	FALSE
CHT1	CHT1	orf19.7517	18	G	12	CR_00180C_A	Chitinase; putative N-terminal catalytic domain; has secretory signal sequence; lacks S/T region and N-glycosylation motifs of Chs2p and Chs3p; alkaline downregulated; expression not detected in yeast-form or hyphal cells	FALSE	FALSE	157	0	FALSE
CHT2	CHT2	orf19.3895	13	A	4	C5_04130C_A	GPI-linked chitinase; required for normal filamentous growth; repressed in core caspofungin response; fluconazole, Cyr1, Efg1, pH-regulated; mRNA binds She3 and is localized to yeast-form buds and hyphal tips; Spider biofilm repressed	FALSE	FALSE	165	0.0030303	FALSE
CIC1	CIC1	orf19.124	12	A	6	C6_01170W_A	Putative proteasome-interacting protein; rat catheter biofilm induced	FALSE	FALSE	142.5	0.0105263	FALSE
CIN4	CIN4	orf19.2925	27	D	10	C1_02380C_A	Ortholog(s) have role in protein folding, tubulin complex assembly and cytoplasm localization	FALSE	FALSE	145	0.0103448	FALSE
CIRT4B	CIRT4B	orf19.2839	6	A	2	CR_02810W_A	Cirt family transposase; transcript repressed in an azole-resistant strain that overexpresses CDR1 and CDR2; Hap43-repressed; flow model biofilm induced	FALSE	FALSE	151	0.00331126	FALSE
CKA1	CKA1	orf19.7652	28	D	2	CR_10660W_A	Putative alpha subunit (catalytic subunit) of protein kinase CK2; Cka1p and Cka2p have a common target with respect to fluconazole resistance; synthetically lethal with CKA2; flucytosine induced	FALSE	FALSE	173.5	0.0144092	FALSE
CKA2	CKA2	orf19.3530	28	C	3	C2_04980C_A	Catalytic alpha-subunit of protein kinase CK2; interaction with calcineurin pathway affects fluconazole sensitivity; synthetically lethal with CKA1; attenuated virulence in a mouse oropharyngeal candidiasis but not in a systemic mouse model	FALSE	FALSE	149.5	0.0200669	FALSE
CKB1	CKB1	orf19.2102	28	D	10	C2_00300C_A	Regulatory subunit of protein kinase CK2 (casein kinase II), beta subunit; null mutants are hypersensitive to caspofungin and hydrogen peroxide medium	FALSE	FALSE	139.5	0.0250896	FALSE
CKB2	CKB2	orf19.4297	17	D	10	C5_02760W_A	Regulatory subunit of protein kinase CK2 (casein kinase II), beta' subunit; null mutants are hypersensitive to caspofungin	FALSE	FALSE	153.5	0.0228013	FALSE
CKS1	CKS1	orf19.1282	8	B	7	C5_04070C_A	Ortholog(s) have histone binding, protein complex binding, protein homodimerization activity, protein kinase activator activity, ubiquitin binding activity	FALSE	FALSE	51.5	0.126214	FALSE
CKS1	CKS1	orf19.1282	35	G	1	C5_04070C_A	Ortholog(s) have cyclin-dependent protein serine/threonine kinase activator activity, histone binding, protein complex binding, ubiquitin binding, zinc ion binding activity	FALSE	FALSE	116	0.0818966	FALSE
CLA4	CLA4	orf19.4890	28	F	5	C1_10210C_A	Ste20p family Ser/Thr kinase required for wild-type filamentous growth, organ colonization and virulence in mouse systemic infection; role in chlamydospore formation; functional homolog of S. cerevisiae Cla4p; mutant caspofungin sensitive	FALSE	FALSE	97	0.0979381	FALSE
CLB2	CLB2	orf19.1446	23	B	6	C2_01410C_A	B-type mitotic cyclin (cyclin-dependent protein kinase regulatory subunit); essential; required for wild-type mitotic exit; role in cell polarization; interacts with catalytic subunit Cdk1; Spider biofilm repressed	TRUE	FALSE	37	0.648649	TRUE
CLB4	CLB4	orf19.7186	34	B	8	C7_03940C_A	B-type mitotic cyclin; nonessential; negative regulator of pseudohyphal growth; dispensible for mitotic exit, cytokinesis; Fkh2-represed; flow model biofilm repressed; farnesol-upregulated in biofilm; reduced total R in clb4 mutant	FALSE	FALSE	47	0.0744681	FALSE
CLG1	CLG1	orf19.6146	28	F	1	CR_07240C_A	Putative cyclin-like protein; transcription is regulated upon yeast-hyphal switch	FALSE	FALSE	152	0.00986842	FALSE
CLN2	CLN2	orf19.6028	28	C	2	C1_00780C_A	Hypha-specific G1 cyclin-related protein involved in regulation of morphogenesis, biofilm formation; Cdc28-Hgc1 maintains Cdc11 S394 phosphorylation during hyphal growth; required for virulence in mice; regulated by Nrg1, Tup1, farnesol	TRUE	FALSE	127	0.594488	FALSE
CLN3	CLN3	orf19.1960	18	F	9	C5_01100C_A	G1 cyclin; depletion abolishes budding and causes hyphal growth defects; farnesol regulated, functional in S. cerevisiae; possibly essential (UAU1 method); other biofilm induced; Spider biofilm induced	FALSE	FALSE	19	0.0789474	FALSE
CMD1	CMD1	orf19.4413	26	G	5	C4_06030W_A	Calmodulin; calmodulin inhibitors cause a defect in hyphal growth; transcript not regulated by yeast-hyphal transition; mutation confers hypersensitivity to cytochalasin D and high concentrations of tunicamycin; gene has intron	FALSE	FALSE	27	0.62963	TRUE
CMK2	CMK2	orf19.1754	28	C	12	C2_10260C_A	Putative calmodulin-dependent protein kinase; involved in cell wall integrity and oxidative stress response	FALSE	FALSE	123.5	0.0323887	FALSE
CMP2	CMP2	orf19.6033	31	G	10	C1_00730C_A	Catalytic subunit of calcineurin (Ca[2+]-calmodulin-regulated S/T protein phosphatase); required for wild-type virulence, resistance to high pH, Na(+), Li(+), Mn(2+), and fluconazole tolerance; micafungin is fungicidal to null mutant	FALSE	FALSE	166.5	0.00600601	FALSE
CNB1	CNB1	orf19.4009	31	G	7	C5_05160C_A	Regulatory subunit of calcineurin B (Ca[2+]-calmodulin-regulated S/T protein phosphatase); required for wild-type resistance to fluconazole or to SDS; micafungin is fungicidal to null mutant	FALSE	FALSE	164	0	FALSE
CNH1	CNH1	orf19.367	13	F	12	C4_00040W_A	Na+/H+ antiporter; required for wild-type growth, cell morphology, and virulence in a mouse model of systemic infection; not transcriptionally regulated by NaCl; fungal-specific (no human or murine homolog)	FALSE	FALSE	156.5	0.00638978	FALSE
CNS1	CNS1	orf19.6052	12	B	6	C1_00560W_A	Putative co-chaperone; Hap43p-induced gene; mutation confers hypersensitivity to radicicol	FALSE	FALSE	83	0.216867	FALSE
CNT	CNT	orf19.4118	23	A	10	C2_06020W_A	CNT family H(+)/nucleoside symporter; transports adenosine, uridine, inosine, guanosine, tubercidin; variant alleles for high/low-affinity isoforms; S or G at residue 328 affects specificity; Spider, flow model biofilm induced	FALSE	FALSE	102	0.0735294	FALSE
COF1	COF1	orf19.953.1	34	H	5	C5_00370W_A	Putative cofilin; macrophage-induced protein; protein present in exponential and statiory-phase yeast cells, but higher amounts in statiory phase	TRUE	FALSE	28.5	0.754386	TRUE
COG2	COG2	orf19.2822	26	H	4	CR_02630C_A	Essential component of the conserved oligomeric Golgi complex; role in fusion of transport vesicles to Golgi compartments; rat catheter biofilm repressed	FALSE	FALSE	100.5	0.104478	FALSE
COG3	COG3	orf19.4440	26	C	8	C1_07270W_A	Ortholog(s) have protein transporter activity and role in ER to Golgi vesicle-mediated transport, autophagy of peroxisome, macroautophagy, protein localization by the Cvt pathway, retrograde transport, vesicle recycling within Golgi	TRUE	FALSE	90.5	0.61326	TRUE
COG4	COG4	orf19.6880	35	F	1	C2_05680W_A	Ortholog(s) have role in autophagy of peroxisome, establishment of cell polarity, filamentous growth of a population of unicellular organisms, macroautophagy and protein localization by the Cvt pathway, more	FALSE	FALSE	159	0.0157233	FALSE
control_CaLC3365 Wild type HIS+	NA	NA	26	A	3	NA	CaLC3365 Wild type HIS+	FALSE	FALSE	153.5	0.00325733	FALSE
control_CaLC3365 Wild type HIS+	NA	NA	27	A	1	NA	CaLC3365 Wild type HIS+	FALSE	FALSE	154	0.012987	FALSE
control_CaLC3365 Wild type HIS+	NA	NA	28	A	1	NA	CaLC3365 Wild type HIS+	FALSE	FALSE	149.5	0.0100334	FALSE
control_CaLC3365 Wild type HIS+	NA	NA	29	A	1	NA	CaLC3365 Wild type HIS+	FALSE	FALSE	160.5	0.00311526	FALSE
control_CaLC3365 Wild type HIS+	NA	NA	30	A	1	NA	CaLC3365 Wild type HIS+	FALSE	FALSE	146.5	0.0170648	FALSE
control_CaLC3365 Wild type HIS+	NA	NA	31	A	1	NA	CaLC3365 Wild type HIS+	FALSE	FALSE	121.5	0.037037	FALSE
control_CaLC3365 Wild type HIS+	NA	NA	32	A	1	NA	CaLC3365 Wild type HIS+	FALSE	FALSE	146	0.0136986	FALSE
control_CaLC3365 Wild type HIS+	NA	NA	33	A	1	NA	CaLC3365 Wild type HIS+	FALSE	FALSE	117	0.00854701	FALSE
control_CaLC3365 Wild type HIS+	NA	NA	34	A	1	NA	CaLC3365 Wild type HIS+	FALSE	FALSE	116.5	0.0300429	FALSE
control_CaLC3365 Wild type HIS+	NA	NA	35	A	1	NA	CaLC3365 Wild type HIS+	FALSE	FALSE	141.5	0.0212014	FALSE
control_CaLC6106 Wild type HIS-	NA	NA	26	A	4	NA	CaLC6106 Wild type HIS-	FALSE	FALSE	162	0.00308642	FALSE
control_CaLC6106 Wild type HIS-	NA	NA	27	A	4	NA	CaLC6106 Wild type HIS-	FALSE	FALSE	133.5	0.00749064	FALSE
control_CaLC6106 Wild type HIS-	NA	NA	28	A	2	NA	CaLC6106 Wild type HIS-	FALSE	FALSE	132.5	0.0188679	FALSE
control_CaLC6106 Wild type HIS-	NA	NA	29	A	2	NA	CaLC6106 Wild type HIS-	FALSE	FALSE	159.5	0.00626959	FALSE
control_CaLC6106 Wild type HIS-	NA	NA	30	A	2	NA	CaLC6106 Wild type HIS-	FALSE	FALSE	151.5	0.0165017	FALSE
control_CaLC6106 Wild type HIS-	NA	NA	31	A	2	NA	CaLC6106 Wild type HIS-	FALSE	FALSE	124.5	0.060241	FALSE
control_CaLC6106 Wild type HIS-	NA	NA	32	A	2	NA	CaLC6106 Wild type HIS-	FALSE	FALSE	133.5	0.00374532	FALSE
control_CaLC6106 Wild type HIS-	NA	NA	33	A	2	NA	CaLC6106 Wild type HIS-	FALSE	FALSE	139	0.0107914	FALSE
control_CaLC6106 Wild type HIS-	NA	NA	34	A	2	NA	CaLC6106 Wild type HIS-	FALSE	FALSE	143	0.020979	FALSE
control_CaLC6106 Wild type HIS-	NA	NA	35	A	2	NA	CaLC6106 Wild type HIS-	FALSE	FALSE	146.5	0.0204778	FALSE
control_CaSS1	NA	CaSS1	25	H	4	NA	NA	FALSE	FALSE	168.5	0.00296736	FALSE
control_CaSS1	NA	CaSS1	25	H	5	NA	NA	FALSE	FALSE	158	0.00949367	FALSE
control_Empty	NA	NA	26	A	1	NA	Empty	FALSE	TRUE	6	0.916667	FALSE
control_Empty	NA	NA	26	A	2	NA	Empty	FALSE	TRUE	9.5	0.684211	FALSE
control_Empty	NA	NA	27	A	2	NA	Empty	FALSE	TRUE	4	1	FALSE
control_Empty	NA	NA	27	A	3	NA	Empty	FALSE	TRUE	1	1	FALSE
control_Empty	NA	NA	28	A	3	NA	Empty	FALSE	TRUE	14.5	0.275862	FALSE
control_Empty	NA	NA	28	A	4	NA	Empty	FALSE	TRUE	13.5	1	FALSE
control_Empty	NA	NA	29	A	4	NA	Empty	FALSE	TRUE	2.5	1	FALSE
control_Empty	NA	NA	29	A	5	NA	Empty	FALSE	TRUE	3.5	0.857143	FALSE
control_Empty	NA	NA	30	A	5	NA	Empty	FALSE	TRUE	3	1	FALSE
control_Empty	NA	NA	30	A	6	NA	Empty	FALSE	TRUE	9	1	FALSE
control_Empty	NA	NA	31	A	6	NA	Empty	FALSE	TRUE	7.5	0.933333	FALSE
control_Empty	NA	NA	31	A	7	NA	Empty	FALSE	TRUE	6.5	1	FALSE
control_Empty	NA	NA	32	A	7	NA	Empty	FALSE	TRUE	2.5	1	FALSE
control_Empty	NA	NA	32	A	8	NA	Empty	FALSE	TRUE	23.5	0.574468	FALSE
control_Empty	NA	NA	33	A	8	NA	Empty	FALSE	TRUE	10	0.4	FALSE
control_Empty	NA	NA	33	A	9	NA	Empty	FALSE	TRUE	5.5	0.636364	FALSE
control_Empty	NA	NA	34	A	10	NA	Empty	FALSE	TRUE	2.5	0.8	FALSE
control_Empty	NA	NA	34	A	9	NA	Empty	FALSE	TRUE	1	1	FALSE
control_Empty	NA	NA	35	A	10	NA	Empty	FALSE	TRUE	57	0.0789474	FALSE
control_Empty	NA	NA	35	A	11	NA	Empty	FALSE	TRUE	5	0.9	FALSE
control_orf19.1583	NA	orf19.1583	19	D	12	NA	deleted from CGD	FALSE	FALSE	168	0.00297619	FALSE
control_SC5314	NA	SC5314	25	H	1	NA	NA	FALSE	FALSE	161.5	0.0123839	FALSE
control_SC5314	NA	SC5314	25	H	2	NA	NA	FALSE	FALSE	159.5	0.00626959	FALSE
control_tetO-BRC1 Nonessential control	NA	NA	26	A	5	NA	tetO-BRC1 Nonessential control	FALSE	TRUE	23.5	0.148936	FALSE
control_tetO-BRC1 Nonessential control	NA	NA	27	A	5	NA	tetO-BRC1 Nonessential control	FALSE	TRUE	10.5	0.52381	FALSE
control_tetO-BRC1 Nonessential control	NA	NA	28	A	5	NA	tetO-BRC1 Nonessential control	FALSE	TRUE	1.5	1	FALSE
control_tetO-BRC1 Nonessential control	NA	NA	29	A	3	NA	tetO-BRC1 Nonessential control	FALSE	TRUE	27	0.111111	FALSE
control_tetO-BRC1 Nonessential control	NA	NA	30	A	3	NA	tetO-BRC1 Nonessential control	FALSE	TRUE	6	0.833333	FALSE
control_tetO-BRC1 Nonessential control	NA	NA	31	A	3	NA	tetO-BRC1 Nonessential control	FALSE	TRUE	6	0.916667	FALSE
control_tetO-BRC1 Nonessential control	NA	NA	32	A	3	NA	tetO-BRC1 Nonessential control	FALSE	TRUE	14.5	0.655172	FALSE
control_tetO-BRC1 Nonessential control	NA	NA	33	A	3	NA	tetO-BRC1 Nonessential control	FALSE	TRUE	4	0.875	FALSE
control_tetO-BRC1 Nonessential control	NA	NA	34	A	3	NA	tetO-BRC1 Nonessential control	FALSE	TRUE	3	1	FALSE
control_tetO-BRC1 Nonessential control	NA	NA	35	A	3	NA	tetO-BRC1 Nonessential control	FALSE	TRUE	13.5	0.222222	FALSE
control_tetO-HSP90 Essential control	NA	NA	26	A	6	NA	tetO-HSP90 Essential control	FALSE	TRUE	18	0.388889	FALSE
control_tetO-HSP90 Essential control	NA	NA	27	A	6	NA	tetO-HSP90 Essential control	FALSE	TRUE	4.5	0.666667	FALSE
control_tetO-HSP90 Essential control	NA	NA	28	A	6	NA	tetO-HSP90 Essential control	FALSE	TRUE	3.5	1	FALSE
control_tetO-HSP90 Essential control	NA	NA	29	A	6	NA	tetO-HSP90 Essential control	FALSE	TRUE	4	0.875	FALSE
control_tetO-HSP90 Essential control	NA	NA	30	A	4	NA	tetO-HSP90 Essential control	FALSE	TRUE	6.5	1	FALSE
control_tetO-HSP90 Essential control	NA	NA	31	A	4	NA	tetO-HSP90 Essential control	FALSE	TRUE	6	0.916667	FALSE
control_tetO-HSP90 Essential control	NA	NA	32	A	4	NA	tetO-HSP90 Essential control	FALSE	TRUE	30.5	0.311475	FALSE
control_tetO-HSP90 Essential control	NA	NA	33	A	4	NA	tetO-HSP90 Essential control	FALSE	TRUE	11.5	0.608696	FALSE
control_tetO-HSP90 Essential control	NA	NA	34	A	4	NA	tetO-HSP90 Essential control	FALSE	TRUE	54.5	0.0183486	FALSE
control_tetO-HSP90 Essential control	NA	NA	35	A	4	NA	tetO-HSP90 Essential control	FALSE	TRUE	34	0.0882353	FALSE
control_YPD+Nat	NA	YPD+Nat	25	E	8	NA	NA	FALSE	TRUE	1	1	FALSE
control_YPD+Nat	NA	YPD+Nat	25	E	9	NA	NA	FALSE	TRUE	3.5	1	FALSE
control_YPD+Nat	NA	YPD+Nat	25	F	10	NA	NA	FALSE	TRUE	3	1	FALSE
control_YPD+Nat	NA	YPD+Nat	25	F	11	NA	NA	FALSE	TRUE	2.5	1	FALSE
control_YPD+Nat	NA	YPD+Nat	25	F	12	NA	NA	FALSE	TRUE	4	1	FALSE
control_YPD+Nat	NA	YPD+Nat	25	F	8	NA	NA	FALSE	TRUE	2	1	FALSE
control_YPD+Nat	NA	YPD+Nat	25	F	9	NA	NA	FALSE	TRUE	1	1	FALSE
COQ5	COQ5	orf19.3577	14	H	2	C2_05470W_A	Putative methyltransferase of ubiquinone biosynthesis; regulated by Gcn4; repressed by amino acid starvation (3-AT), Hap43; induced upon adherence to polystyrene; Spider biofilm repressed	FALSE	FALSE	160.5	0.0124611	FALSE
COS111	COS111	orf19.4883	32	F	8	C1_10140C_A	Protein of unknown function; S. cerevisiae ortholog Cos111 confers resistance to the antifungal drug ciclopirox olamine; constitutive expression independent of MTL or white-opaque status; Spider biofilm induced	FALSE	FALSE	128.5	0.0272374	FALSE
COX16	COX16	orf19.7665	33	D	8	CR_10760C_A	Ortholog(s) have role in mitochondrial respiratory chain complex IV assembly and mitochondrial inner membrane localization	FALSE	FALSE	150.5	0.0199336	FALSE
COX19	COX19	orf19.4967	9	B	3	C1_13410W_A	Putative cytochrome c oxidase assembly protein; Plc1-regulated; rat catheter biofilm induced	FALSE	FALSE	121	0.231405	FALSE
COX4	COX4	orf19.1471	26	B	6	C2_01620W_A	Putative cytochrome c oxidase subunit IV; Mig1-regulated; macrophage/pseudohyphal-induced gene; macrophage-induced protein; repressed by nitric oxide; 5'-UTR intron; Hap43-repressed	FALSE	FALSE	148	0.0810811	FALSE
COX5A	COX5A	orf19.4759	26	B	7	C1_09030C_A	Cytochrome oxidase subunit V; putative upstream CCAAT box regulatory element; macrophage/pseudohyphal-induced; repressed by nitric oxide; intron in 5'-UTR; Hap43p-dependent repression in low iron medium	FALSE	FALSE	132.5	0.0603774	FALSE
CPA1	CPA1	orf19.4630	17	G	7	C4_01550C_A	Putative carbamoyl-phosphate synthase subunit; alkaline repressed; rat catheter, Spider and flow model biofilm induced	FALSE	FALSE	160.5	0.00311526	FALSE
CPP1	CPP1	orf19.4866	5	C	5	C1_10000C_A	VH1 family MAPK phosphatase; regulates Cst20-Hst7-Cek1-Cph1 filamentation pathway; represses yeast-hyphal switch; required for virulence in mice; yeast-enriched; induced by alpha pheromone in SpiderM medium; Spider biofilm induced	FALSE	FALSE	141	0.0496454	FALSE
CPY1	CPY1	orf19.1339	8	F	12	C7_03360W_A	Carboxypeptidase Y; transcript regulated at yeast-hypha transition or macrophage response; induced human neutrophils; regulated by Gcn2 and Gcn4; putative N-glycosylation	FALSE	FALSE	144	0.0138889	FALSE
CR_00050W_A	NA	orf19.7539	27	H	5	CR_00050W_A	Transcriptional activator that forms a heterodimer with Ino4p; likely regulates genes involved in phosphatidylcholine and phosphatidylinositol biosynthesis, fatty acid beta-oxidation, and peroxisome biogenesis	FALSE	FALSE	145	0.0310345	FALSE
CR_00130C_A	NA	orf19.7522	7	F	2	CR_00130C_A	Protein with a pyridoxal phosphate-dependent transferase domain; Hap43-repressed; mutation confers hypersensitivity to amphotericin B; Spider biofilm repressed	FALSE	FALSE	167.5	0.00597015	FALSE
CR_00140W_A	NA	orf19.7521	31	E	5	CR_00140W_A	Putative transcription factor involved in transcription of N-acetylglucosamine-inducible genes; involved in negative regulation of MDR1 transcription; mutants show increased resistance to azole drugs	FALSE	FALSE	173	0.0144509	FALSE
CR_00190W_A	NA	orf19.7516	19	A	12	CR_00190W_A	Putative glycoside hydrolase; Hap43-induced gene	FALSE	FALSE	158.5	0.0157729	FALSE
CR_00220W_A	NA	orf19.7512	22	A	12	CR_00220W_A	Has domain(s) with predicted electron carrier activity, heme binding, iron ion binding, oxidoreductase activity, acting on paired donors and with incorporation or reduction of molecular oxygen, more	FALSE	FALSE	144	0.0520833	FALSE
CR_00230W_A	NA	orf19.7511	8	C	8	CR_00230W_A	Ortholog(s) have structural constituent of nuclear pore activity and role in cell division, nuclear pore organization, regulation of mitotic cell cycle	FALSE	FALSE	171	0.105263	FALSE
CR_00380W_A	NA	orf19.7495	13	F	5	CR_00380W_A	Protein with NADPH oxidoreductase containing flavin mononucleotide (FMN) domain; induced by nitric oxide	FALSE	FALSE	115.5	0	FALSE
CR_00390W_A	NA	orf19.7494	32	B	7	CR_00390W_A	Putative adapter subunit of E3 ubiquitin ligase complex, acts with cullin subunit Rtt101p in response to DNA damage; cell-cycle regulated periodic mRNA expression	FALSE	FALSE	118.5	0.0126582	FALSE
CR_00420W_A	NA	orf19.7490	24	E	6	CR_00420W_A	Predicted membrane transporter; fucose:proton symporter family member, MFS superfamily; flow model biofilm induced	FALSE	FALSE	118	0.029661	FALSE
CR_00460C_A	NA	orf19.7488	10	F	8	CR_00460C_A	Component of the SSU processome; predicted role in pre-18S rRNA processing; Spider biofilm induced	TRUE	FALSE	65	0.730769	TRUE
CR_00570W_A	NA	orf19.7478	4	F	8	CR_00570W_A	Ortholog(s) have antioxidant activity, di-trans,poly-cis-decaprenylcistransferase activity, protein heterodimerization activity, trans-hexaprenyltranstransferase activity	FALSE	FALSE	100	0.405	FALSE
CR_00610W_A	NA	orf19.7472	29	C	2	CR_00610W_A	Adhesin-like cell surface protein; putative GPI-anchor; null mutant germ tubes show decreased adhesion to plastic substrate; mutants are viable; Hap43-repressed gene	FALSE	FALSE	161	0.0124224	FALSE
CR_00650W_A	NA	orf19.7464	25	B	12	CR_00650W_A	Putative subtilisin-family protease; mutation confers hypersensitivity to toxic ergosterol analog	FALSE	FALSE	135	0	FALSE
CR_00660W_A	NA	orf19.7463	6	G	11	CR_00660W_A	Ortholog(s) have role in ascospore wall assembly and ascospore wall, nuclear envelope localization	FALSE	FALSE	133	0	FALSE
CR_00670C_A	NA	orf19.7460	8	H	3	CR_00670C_A	Putative 2'-O-methyltransferase with a predicted role in tRNA modification; transcription is activated in the presence of elevated CO2	FALSE	FALSE	175	0.0142857	FALSE
CR_00810W_A	NA	orf19.3275	28	B	3	CR_00810W_A	Ortholog of C. dubliniensis CD36 : Cd36_25870, C. parapsilosis CDC317 : CPAR2_804000, Candida tenuis NRRL Y-1498 : CANTEDRAFT_115661 and Debaryomyces hansenii CBS767 : DEHA2B05852g	FALSE	FALSE	142	0.00352113	FALSE
CR_00820C_A	NA	orf19.3273	4	B	11	CR_00820C_A	Ortholog(s) have actin monomer binding, protein kinase inhibitor activity, ribosome binding activity, role in negative regulation of protein phosphorylation and cytoplasm, nucleus, polysome, ribosome localization	FALSE	FALSE	125	0.016	FALSE
CR_00870C_A	NA	orf19.3267	24	C	5	CR_00870C_A	Ortholog(s) have palmitoyltransferase activity and role in ascospore wall assembly, cortical actin cytoskeleton organization, establishment of cell polarity, protein palmitoylation, regulation of exocytosis, vacuole fusion, non-autophagic	FALSE	FALSE	123.5	0.0323887	FALSE
CR_00990W_A	NA	orf19.3259	7	H	2	CR_00990W_A	Ortholog(s) have peptidase activity, role in protein targeting to ER, signal peptide processing and signal peptidase complex localization	FALSE	FALSE	167.5	0.00298507	FALSE
CR_01050C_A	NA	orf19.3250	11	E	10	CR_01050C_A	Ortholog(s) have RNA binding activity, role in mRNA cis splicing, via spliceosome and U1 snRNP, U2-type prespliceosome localization	FALSE	FALSE	68	0.191176	FALSE
CR_01080W_A	NA	orf19.3247	12	F	5	CR_01080W_A	Putative ortholog of S. cerevisiae Laa1p; likely to be essential for growth, based on an insertional mutagenesis strategy	FALSE	FALSE	33.5	0.343284	FALSE
CR_01120C_A	NA	orf19.3242	17	B	2	CR_01120C_A	Putative TFIID and SAGA complex subunit; possibly an essential gene, disruptants not obtained by UAU1 method	FALSE	FALSE	82.5	0.193939	FALSE
CR_01170W_A	NA	orf19.3237	6	A	12	CR_01170W_A	Ortholog(s) have cytosol, mitochondrion, nucleus localization	FALSE	FALSE	137	0	FALSE
CR_01220W_A	NA	orf19.3232	24	F	1	CR_01220W_A	Putative transporter; mutation confers hypersensitivity to toxic ergosterol analog; fungal-specific (no human or murine homolog)	FALSE	FALSE	144.5	0.00346021	FALSE
CR_01260W_A	NA	orf19.3228	22	C	12	CR_01260W_A	Putative endosomal transmembrane protein; Hap43p-induced; mutation confers hypersensitivity to amphotericin B	TRUE	FALSE	51	0.95098	TRUE
CR_01280C_A	NA	orf19.3226	6	A	8	CR_01280C_A	Ortholog(s) have role in intracellular sterol transport and extracellular region, fungal-type vacuole lumen localization	FALSE	FALSE	150.5	0.00332226	FALSE
CR_01320C_A	NA	orf19.3222	24	H	7	CR_01320C_A	Predicted vacuolar protein; rat catheter biofilm repressed; flow model biofilm repressed	FALSE	FALSE	145.5	0.0103093	FALSE
CR_01340W_A	NA	orf19.2517	24	B	8	CR_01340W_A	Predicted membrane transporter, member of the drug:proton antiporter (12 spanner) (DHA1) family, major facilitator superfamily (MFS)	FALSE	FALSE	125	0.024	FALSE
CR_01350C_A	NA	orf19.2518	15	A	3	CR_01350C_A	Ortholog(s) have ATPase activator activity, soluble NSF attachment protein activity	FALSE	TRUE	3.5	0.714286	FALSE
CR_01360W_A	NA	orf19.2519	11	E	3	CR_01360W_A	Ortholog(s) have role in chromosome segregation and nuclear MIS12/MIND complex localization	FALSE	TRUE	7	0.571429	FALSE
CR_01420W_A	NA	orf19.2528	9	H	11	CR_01420W_A	Putative RNA polymerase III transcription factor (TFIIIB) subunit; flucytosine repressed	FALSE	FALSE	137.5	0.323636	FALSE
CR_01420W_A	NA	orf19.2528	25	E	11	CR_01420W_A	Putative RNA polymerase III transcription factor (TFIIIB) subunit; flucytosine repressed	FALSE	FALSE	120	0.0666667	FALSE
CR_01550C_A	NA	orf19.2541	25	C	7	CR_01550C_A	Ortholog(s) have 3'-5'-exodeoxyribonuclease activity, endonuclease activity, role in apoptotic DNA fragmentation, cellular response to oxidative stress and cytosol, nucleus localization	FALSE	FALSE	146	0.00684932	FALSE
CR_01640C_A	NA	orf19.2553	21	G	12	CR_01640C_A	Protein similar to S. cerevisiae Pmr1p; amphotericin B induced; previously merged with orf19.2552 in Assembly 20; unmerged from orf19.2552 in a revision of Assembly 21	FALSE	FALSE	125.5	0.0358566	FALSE
CR_01700C_A	NA	orf19.2563	19	F	2	CR_01700C_A	Ortholog(s) have U6 snRNA binding activity, role in spliceosomal complex assembly, spliceosomal tri-snRNP complex assembly and U6 snRNP localization	FALSE	FALSE	69.5	0.23741	FALSE
CR_01710W_A	NA	orf19.2564	5	G	5	CR_01710W_A	Putative nucleolar protein; implicated in ribosome biogenesis; rat catheter biofilm repressed	FALSE	FALSE	124	0.0604839	FALSE
CR_01740W_A	NA	orf19.2570	26	B	10	CR_01740W_A	Putative NADH-ubiquinone dehydrogenase; Hap43p-repressed gene	FALSE	FALSE	151	0.0364238	FALSE
CR_01770C_A	NA	orf19.2574	13	C	11	CR_01770C_A	Ortholog(s) have Golgi apparatus localization	FALSE	FALSE	138	0.0108696	FALSE
CR_01780W_A	NA	orf19.2575	13	B	1	CR_01780W_A	Putative S-adenosylmethionine-dependent methyltransferase; Hap43p-induced gene	FALSE	FALSE	161.5	0	FALSE
CR_01780W_A	NA	orf19.2575	25	F	3	CR_01780W_A	Putative S-adenosylmethionine-dependent methyltransferase; Hap43p-induced gene	FALSE	FALSE	132.5	0.0188679	FALSE
CR_01810C_A	NA	orf19.2581	12	D	4	CR_01810C_A	Protein with a predicted epimerase/dehydratase domain; Hap43-repressed gene	FALSE	FALSE	135	0.00740741	FALSE
CR_01950W_A	NA	orf19.2594	23	E	5	CR_01950W_A	Ortholog(s) have RNA polymerase I activity, role in transcription of nuclear large rRNA transcript from RNA polymerase I promoter and DNA-directed RNA polymerase I complex, cytosol localization	FALSE	FALSE	143.5	0.0801394	FALSE
CR_02060W_A	NA	orf19.2607	16	B	5	CR_02060W_A	Protein of unknown function; Spider biofilm induced	FALSE	FALSE	171.5	0.0058309	FALSE
CR_02120C_A	NA	orf19.2612	30	B	3	CR_02120C_A	C2H2 zinc finger transcription factor; expression reduced in ssr1 null mutant; flow model biofilm induced	FALSE	FALSE	135	0.0185185	FALSE
CR_02210W_A	NA	orf19.3751	17	B	8	CR_02210W_A	Putative serine/threonine protein kinase; possibly an essential gene, disruptants not obtained by UAU1 method	FALSE	FALSE	115	0.0217391	FALSE
CR_02400W_A	NA	orf19.3727	32	E	12	CR_02400W_A	Phytase, implicated in hyphal morphogenesis and virulence; associated with cell surface; Rim101-repressed; DTT-extractable; N-glycosylated; Hap43-induced	FALSE	FALSE	151	0.00993377	FALSE
CR_02420W_A	NA	orf19.3724	10	B	10	CR_02420W_A	Ortholog(s) have role in endonucleolytic cleavage in 5'-ETS of tricistronic rRNA transcript (SSU-rRNA, 5.8S rRNA and LSU-rRNA), more	FALSE	FALSE	156	0.480769	FALSE
CR_02440W_A	NA	orf19.3721	28	B	1	CR_02440W_A	Protein of unknown function; Spider biofilm induced	FALSE	FALSE	133	0.0075188	FALSE
CR_02460W_A	NA	orf19.3720	22	H	7	CR_02460W_A	Ortholog(s) have endo-1,4-beta-xylanase activity and SCF ubiquitin ligase complex, cytoplasm localization	FALSE	FALSE	137	0.0875912	FALSE
CR_02590C_A	NA	orf19.2818	10	G	5	CR_02590C_A	Ortholog(s) have RNA-dependent ATPase activity, second spliceosomal transesterification activity, role in generation of catalytic spliceosome for second transesterification step and U2-type catalytic step 2 spliceosome localization	FALSE	FALSE	175	0.0257143	FALSE
CR_02600W_A	NA	orf19.2819	28	A	8	CR_02600W_A	Ortholog of C. dubliniensis CD36 : Cd36_27570, C. parapsilosis CDC317 : CPAR2_801010, Candida tenuis NRRL Y-1498 : cten_CGOB_00198 and Debaryomyces hansenii CBS767 : DEHA2E09306g	FALSE	FALSE	125.5	0.326693	FALSE
CR_02610C_A	NA	orf19.2820	15	G	12	CR_02610C_A	Ortholog(s) have nucleocytoplasmic transporter activity, structural constituent of nuclear pore activity	FALSE	FALSE	150	0.0466667	FALSE
CR_02620C_A	NA	orf19.2821	18	D	8	CR_02620C_A	Protein of unknown function; Hap43-repressed gene; repressed by nitric oxide	FALSE	FALSE	149	0.0033557	FALSE
CR_02650C_A	NA	orf19.2825	11	D	12	CR_02650C_A	Putative cytosolic Fe-S protein assembly protein; a-specific transcript; regulated by Sef1, Sfu1, and Hap43; rat catheter and Spider biofilm induced	FALSE	FALSE	139	0.028777	FALSE
CR_02690W_A	NA	orf19.2828	23	B	11	CR_02690W_A	Ortholog(s) have alpha-tubulin binding, microtubule binding activity, role in establishment or maintenance of cell polarity, post-chaperonin tubulin folding pathway and cytosol, nucleus localization	FALSE	FALSE	110.5	0.289593	FALSE
CR_02770C_A	NA	orf19.2835	1	D	3	CR_02770C_A	Ortholog(s) have SUMO activating enzyme activity, role in cellular response to DNA damage stimulus, protein sumoylation, regulation of mitotic cell cycle and SUMO activating enzyme complex, cytosol localization	FALSE	FALSE	146.5	0.0307167	FALSE
CR_02780W_A	NA	orf19.2836	22	G	12	CR_02780W_A	Protein with similarity to carbonic anhydrases	FALSE	FALSE	146	0.0342466	FALSE
CR_02800C_A	NA	orf19.2838	22	G	10	CR_02800C_A	Protein of unknown function; mutation confers hypersensitivity to amphotericin B; flow model biofilm induced	FALSE	FALSE	149	0.0201342	FALSE
CR_02870W_A	NA	orf19.2844	6	F	10	CR_02870W_A	Predicted gamma-adaptin, large subunit of the clathrin-associated protein (AP-1) complex; that binds clathrin and is involved in vesicle mediated transport; induced in core caspofungin response; rat catheter biofilm repressed	FALSE	FALSE	88	0.0795455	FALSE
CR_02890C_A	NA	orf19.2847	1	F	2	CR_02890C_A	Ortholog(s) have RNA polymerase III activity, role in tRNA transcription from RNA polymerase III promoter and DNA-directed RNA polymerase III complex, mitotic spindle pole body localization	TRUE	FALSE	75.5	0.410596	FALSE
CR_02910W_A	NA	orf19.2848	14	A	5	CR_02910W_A	Predicted regulatory subunit of the Atg1 signaling complex; required for vesicle formation during autophagy and the cytoplasm-to-vacuole targeting (Cvt) pathway; Spider biofilm induced	FALSE	FALSE	157.5	0.0031746	FALSE
CR_02970C_A	NA	orf19.2857	21	B	11	CR_02970C_A	Ortholog(s) have ATP-dependent DNA helicase activity	FALSE	FALSE	97.5	0.307692	FALSE
CR_03020C_A	NA	orf19.2426	3	H	2	CR_03020C_A	Predicted HD domain metal dependent phosphohydrolase; Spider biofilm repressed	FALSE	FALSE	177.5	0.0197183	FALSE
CR_03080C_A	NA	orf19.2418	5	F	12	CR_03080C_A	Ortholog of C. dubliniensis CD36 : Cd36_28190, C. parapsilosis CDC317 : CPAR2_802530, Candida tenuis NRRL Y-1498 : CANTEDRAFT_109615 and Debaryomyces hansenii CBS767 : DEHA2A12650g	FALSE	FALSE	91.5	0.562842	FALSE
CR_03110W_A	NA	orf19.2415	17	F	6	CR_03110W_A	Ortholog(s) have role in mitochondrial translation and mitochondrion localization	FALSE	FALSE	171	0.119883	FALSE
CR_03140C_A	NA	orf19.2411	20	C	10	CR_03140C_A	Putative endosomal SNARE; role in protein transport; rat catheter and Spider biofilm induced	FALSE	FALSE	126.5	0.0158103	FALSE
CR_03200C_A	NA	orf19.2404	2	G	9	CR_03200C_A	Ortholog(s) have RNA binding, ribonuclease MRP activity, ribonuclease P activity and role in intronic box C/D snoRNA processing, mRNA cleavage, rRNA processing, tRNA processing	FALSE	FALSE	75	0.306667	FALSE
CR_03230W_A	NA	orf19.2400	5	H	9	CR_03230W_A	Ortholog(s) have role in mRNA splicing, via spliceosome, maturation of SSU-rRNA, positive regulation of ATPase activity, positive regulation of helicase activity	FALSE	FALSE	148	0.0371622	FALSE
CR_03270W_A	NA	orf19.2397	25	A	11	CR_03270W_A	Predicted membrane transporter, member of the anion:cation symporter (ACS) family, major facilitator superfamily (MFS); amphotericin B, caspofungin repressed; Hap43p-repressed	FALSE	FALSE	19	0.342105	FALSE
CR_03300C_A	NA	orf19.2394	14	B	2	CR_03300C_A	Ortholog(s) have cytoplasm, nucleus localization	FALSE	FALSE	130.5	0	FALSE
CR_03330W_A	NA	orf19.2391	19	H	1	CR_03330W_A	Putative protein of unknown function; Hap43p-repressed gene; S. cerevisiae ortholog YKR023W localizes to mitochondria	FALSE	FALSE	149.5	0.00334448	FALSE
CR_03340C_A	NA	orf19.2389	11	B	1	CR_03340C_A	Ortholog(s) have DNA replication origin binding, single-stranded DNA binding activity	FALSE	FALSE	146	0.00684932	FALSE
CR_03360W_A	NA	orf19.2386	23	F	5	CR_03360W_A	Ortholog(s) have role in endonucleolytic cleavage in 5'-ETS of tricistronic rRNA transcript (SSU-rRNA, 5.8S rRNA and LSU-rRNA), more	FALSE	FALSE	117.5	0.131915	FALSE
CR_03380W_A	NA	orf19.2384	25	C	10	CR_03380W_A	Putative mitochondrial GTPase; likely essential for respiratory competence and in large ribosomal subunit assembly; mitochondrial translation; Spider biofilm induced	FALSE	FALSE	136.5	0.047619	FALSE
CR_03460W_A	NA	orf19.4388	1	F	5	CR_03460W_A	Protein with a histone fold domain; similar to TAFII47 proteins from S. cerevisiae, Danio rerio, Drosophila melanogaster, human, and mouse	FALSE	FALSE	129	0.131783	FALSE
CR_03530W_A	NA	orf19.4396	13	F	4	CR_03530W_A	Mitochondrial inner membrane protein; mammalian mitofilin domain; Spider biofilm repressed	FALSE	FALSE	127.5	0.0784314	FALSE
CR_03600C_A	NA	orf19.4382	1	F	8	CR_03600C_A	Ortholog(s) have role in retrograde vesicle-mediated transport, Golgi to ER and COPI vesicle coat, cytosol, nucleus localization	FALSE	TRUE	6	1	FALSE
CR_03660C_A	NA	orf19.4365	21	A	2	CR_03660C_A	Has domain(s) with predicted RNA methyltransferase activity and role in RNA processing	FALSE	FALSE	129	0.0232558	FALSE
CR_03670W_A	NA	orf19.4366	3	F	6	CR_03670W_A	Ortholog of C. dubliniensis CD36 : Cd36_28870, Candida tropicalis MYA-3404 : CTRG_00731 and Candida albicans WO-1 : CAWG_01703	FALSE	FALSE	139	0.0719424	FALSE
CR_03710C_A	NA	orf19.4370	6	A	5	CR_03710C_A	Protein of unknown function; induced by nitric oxide; oxidative stress-induced via Cap1; fungal-specific (no human or murine homolog)	FALSE	FALSE	147.5	0	FALSE
CR_03730C_A	NA	orf19.4372	22	G	9	CR_03730C_A	Predicted transmembrane transporter; rat catheter and Spider biofilm induced	FALSE	FALSE	118.5	0.07173	FALSE
CR_03740C_A	NA	orf19.4373	9	E	7	CR_03740C_A	Protein similar to S. cerevisiae Fmn1p, which is riboflavin kinase; predicted Kex2p substrate; Hap43p-repressed gene	FALSE	FALSE	85.5	0.239766	FALSE
CR_03760W_A	NA	orf19.4375	18	C	1	CR_03760W_A	Ortholog(s) have S-adenosylmethionine-dependent methyltransferase activity, role in chromatin silencing at rDNA, nicotinamide metabolic process and cytosol localization	FALSE	FALSE	131	0.00763359	FALSE
CR_03780C_A	NA	orf19.4376	19	G	7	CR_03780C_A	Protein of unknown function; Spider biofilm induced	FALSE	FALSE	142.5	0.0105263	FALSE
CR_03860C_A	NA	orf19.4357	5	C	2	CR_03860C_A	Putative protein similar to S. cerevisiae Mgr3p, a subunit of the i-AAA protease supercomplex that degrades misfolded mitochondrial proteins	FALSE	FALSE	147	0.0544218	FALSE
CR_03890W_A	NA	orf19.467	30	D	1	CR_03890W_A	Transcription factor; modulator of white-opaque switch; induced in opaque cells; promoter bound by Wor1; overexpression at 25 degr shifts cells to opaque state; deletion stabilizes opaque cells at higher temperatures; Spider biofilm induced	FALSE	FALSE	141.5	0.0141343	FALSE
CR_03930C_A	NA	orf19.474	12	B	8	CR_03930C_A	Ortholog(s) have role in mRNA export from nucleus, nuclear envelope organization, protein export from nucleus and endoplasmic reticulum, nuclear envelope localization	FALSE	FALSE	76	0.223684	FALSE
CR_03960C_A	NA	orf19.478	20	G	10	CR_03960C_A	Protein required for fusion of cvt-vesicles and autophagosomes with the vacuole; plays a role in autophagy, protein targeting to vacuole and vesicle docking; flow model biofilm induced	FALSE	FALSE	159.5	0	FALSE
CR_04020C_A	NA	orf19.485	8	A	12	CR_04020C_A	Ortholog(s) have structural constituent of cytoskeleton activity	FALSE	FALSE	14.5	0.724138	FALSE
CR_04080C_A	NA	orf19.491	12	B	2	CR_04080C_A	Endoplasmic reticulum (ER) protein-translocation complex subunit	FALSE	TRUE	4.5	0.888889	FALSE
CR_04110W_A	NA	orf19.494	21	D	12	CR_04110W_A	Putative RNA-binding protein; role in assembly of box H/ACA snoRNPs and thus pre-rRNA processing; Spider biofilm induced	FALSE	FALSE	134.5	0.0743494	FALSE
CR_04120C_A	NA	orf19.496	16	F	12	CR_04120C_A	Ortholog(s) have DNA-dependent ATPase activity, dinucleotide insertion or deletion binding, guanine/thymine mispair binding activity, role in mismatch repair, mitochondrial DNA repair and mitochondrion localization	FALSE	FALSE	172.5	0.0202899	FALSE
CR_04140W_A	NA	orf19.498	16	A	9	CR_04140W_A	Putative mitochondrial ribosomal component of the small subunit; possibly an essential gene, disruptants not obtained by UAU1 method; Spider biofilm repressed	FALSE	FALSE	155.5	0.337621	FALSE
CR_04160C_A	NA	orf19.500	23	E	7	CR_04160C_A	Ortholog(s) have tRNA (adenine-N1-)-methyltransferase activity, role in tRNA methylation and nucleus, tRNA (m1A) methyltransferase complex localization	FALSE	FALSE	153	0.0620915	FALSE
CR_04170W_A	NA	orf19.501	10	G	9	CR_04170W_A	Ortholog(s) have RNA methyltransferase activity, role in maturation of LSU-rRNA from tricistronic rRNA transcript (SSU-rRNA, 5.8S rRNA, LSU-rRNA) and nucleolus, preribosome, large subunit precursor localization	TRUE	FALSE	81	0.697531	TRUE
CR_04230W_A	NA	orf19.511	12	G	8	CR_04230W_A	Ortholog(s) have ribosylnicotinamide kinase activity, role in NAD biosynthesis via nicotinamide riboside salvage pathway, nicotinamide riboside metabolic process and cytosol, nucleus localization	FALSE	FALSE	145	0.00689655	FALSE
CR_04240C_A	NA	orf19.512	10	H	5	CR_04240C_A	Ortholog of S. cerevisiae Kre33; essential; S. cerevisiae ortholog is essential and is required for biogenesis of the small ribosomal subunit	TRUE	FALSE	40.5	0.617284	TRUE
CR_04280C_A	NA	orf19.516	15	A	6	CR_04280C_A	S. cerevisiae ortholog Rft1p has role in glycolipid translocation, protein N-linked glycosylation and localizes to endoplasmic reticulum membrane; regulated by Sef1p-, Sfu1p-, and Hap43p	FALSE	FALSE	182.5	0.353425	FALSE
CR_04330W_A	NA	orf19.520	28	A	10	CR_04330W_A	Ortholog of C. dubliniensis CD36 : Cd36_29660, C. parapsilosis CDC317 : CPAR2_205200, Candida tenuis NRRL Y-1498 : CANTEDRAFT_96118 and Debaryomyces hansenii CBS767 : DEHA2F21428g	FALSE	FALSE	146.5	0.0204778	FALSE
CR_04350C_A	NA	orf19.524	17	H	10	CR_04350C_A	Ortholog(s) have role in mitotic sister chromatid segregation and cytosol, nucleus localization	FALSE	FALSE	136	0.00367647	FALSE
CR_04440C_A	NA	orf19.535	34	C	1	CR_04440C_A	Glycosylphosphatidylinositol (GPI)-anchored cell wall protein; required for filamentous growth at acidic pH; expression repressed by Rim101 and activated by Nrg1; Hap43-induced	FALSE	FALSE	127	0.019685	FALSE
CR_04450C_A	NA	orf19.536	8	B	10	CR_04450C_A	Ortholog(s) have chromatin binding, protein complex scaffold, ubiquitin binding activity and role in histone acetylation, transcription from RNA polymerase II promoter	FALSE	FALSE	49.5	0.393939	FALSE
CR_04500C_A	NA	orf19.541	13	D	6	CR_04500C_A	Has domain(s) with predicted oxidoreductase activity, acting on paired donors, with incorporation or reduction of molecular oxygen, 2-oxoglutarate as one donor, and incorporation of one atom each of oxygen into both donors activity	FALSE	FALSE	134.5	0.0483271	FALSE
CR_04540C_A	NA	orf19.544	12	C	4	CR_04540C_A	Ortholog(s) have ribonuclease P activity, role in intronic box C/D snoRNA processing and cytosol, nucleolar ribonuclease P complex localization	FALSE	FALSE	111	0.117117	FALSE
CR_04600W_A	NA	orf19.551	4	C	8	CR_04600W_A	Ortholog of C. dubliniensis CD36 : Cd36_29980, C. parapsilosis CDC317 : CPAR2_204170, Candida tenuis NRRL Y-1498 : CANTEDRAFT_110235 and Debaryomyces hansenii CBS767 : DEHA2F17072g	FALSE	FALSE	134	0.0708955	FALSE
CR_04620C_A	NA	orf19.553	18	G	2	CR_04620C_A	Predicted membrane transporter, member of the drug:proton antiporter (12 spanner) (DHA1) family, major facilitator superfamily (MFS)	FALSE	FALSE	144	0.0138889	FALSE
CR_04720C_A	NA	orf19.1734	8	G	10	CR_04720C_A	Putative ATPase and nucleosome spacing factor; heterozygous null mutant displays sensitivity to virgineone	FALSE	FALSE	141	0.219858	FALSE
CR_04760C_A	NA	orf19.6316	6	E	3	CR_04760C_A	Predicted membrane transporter, member of the L-amino acid transporter-3 (LAT3) family, major facilitator superfamily (MFS)	FALSE	FALSE	163.5	0.0152905	FALSE
CR_04870C_A	NA	orf19.6306	17	E	12	CR_04870C_A	Trimethylaminobutyraldehyde dehydrogenase, the third enzyme of the carnitine biosynthesis pathway	FALSE	FALSE	149	0.0100671	FALSE
CR_04880W_A	NA	orf19.6305	14	H	1	CR_04880W_A	Hydroxytrimethyllysine aldolase, the second enzyme in the carnitine biosynthesis pathway; rat catheter biofilm repressed	FALSE	FALSE	144.5	0.0138408	FALSE
CR_04920W_A	NA	orf19.1804	7	A	3	CR_04920W_A	Ortholog(s) have role in cellular response to cadmium ion, detoxification of cadmium ion and mitochondrion localization	FALSE	FALSE	146	0	FALSE
CR_04960C_A	NA	orf19.633	18	D	9	CR_04960C_A	Methyltransferase involved in sphingolipid homeostasis, methylates a drug cantharidin; decreased expression in hyphae compared to yeast; expression regulated during planktonic growth; flow model biofilm induced; Hap43-repressed gene	FALSE	FALSE	152.5	0.00327869	FALSE
CR_04980C_A	NA	orf19.635	7	D	7	CR_04980C_A	Protein of unknown function; induced by alpha pheromone in SpiderM medium	FALSE	FALSE	157	0.00318471	FALSE
CR_05010W_A	NA	orf19.652	5	A	10	CR_05010W_A	Ortholog(s) have crossover junction endodeoxyribonuclease activity, role in DNA repair and cytoplasm, nucleus localization	FALSE	FALSE	113.5	0.092511	FALSE
CR_05120W_A	NA	orf19.642	3	G	11	CR_05120W_A	Ortholog of C. dubliniensis CD36 : Cd36_30470, C. parapsilosis CDC317 : CPAR2_203380, Candida tenuis NRRL Y-1498 : CANTEDRAFT_117493 and Debaryomyces hansenii CBS767 : DEHA2G19228g	FALSE	FALSE	135	0.0296296	FALSE
CR_05130C_A	NA	orf19.641	16	B	12	CR_05130C_A	Ortholog(s) have role in protein folding and endoplasmic reticulum localization	FALSE	FALSE	168	0.00595238	FALSE
CR_05140W_A	NA	orf19.640	11	D	7	CR_05140W_A	Integral membrane protein of the ER; role in the synthesis of beta-1,6-glucan in the cell wall; S. cerevisiae ortholog required for cell viability; Spider biofilm induced	TRUE	FALSE	31	0.935484	TRUE
CR_05160C_A	NA	orf19.639	5	A	7	CR_05160C_A	S. cerevisiae ortholog YDR370C/DXO1 has decapping and 5&#8242;-3&#8242; exoRNase activity; decreased transcription is observed upon fluphenazine treatment or in an azole-resistant strain that overexpresses CDR1 and CDR2	FALSE	FALSE	142	0.0633803	FALSE
CR_05540C_A	NA	orf19.5848	30	A	7	CR_05540C_A	RING-type zinc finger protein; upregulated during oral infection; mutants have reduced ability to damage oral epithelial cells; Spider and flow model biofilm induced	FALSE	FALSE	105	0.0142857	FALSE
CR_05550C_A	NA	orf19.5847	11	G	6	CR_05550C_A	Ortholog(s) have RNA polymerase III activity, role in tRNA transcription from RNA polymerase III promoter and DNA-directed RNA polymerase III complex, cytosol localization	FALSE	FALSE	27	0.481481	FALSE
CR_05560W_A	NA	orf19.5846	9	H	5	CR_05560W_A	Putative TFIIH and nucleotide excision repair factor 3 complex subunit; possibly an essential gene, disruptants not obtained by UAU1 method	FALSE	FALSE	103.5	0.15942	FALSE
CR_05610C_A	NA	orf19.5843	31	E	12	CR_05610C_A	Two-component system response regulator; involved in stress response; Plc1-regulated; upregulated in cyr1 null mutant; flow model biofilm induced; Spider biofilm induced	FALSE	FALSE	161	0.0124224	FALSE
CR_05620C_A	NA	orf19.6653	23	G	8	CR_05620C_A	Putative Obg family GTPase member; peripheral protein of the mitochondrial inner membrane; associates with the large ribosomal subunit; required for mitochondrial translation; rat catheter biofilm repressed	FALSE	FALSE	122	0.0409836	FALSE
CR_05700C_A	NA	orf19.6642	15	F	5	CR_05700C_A	Ortholog(s) have role in ER to Golgi vesicle-mediated transport, cellular response to nitrogen starvation, negative regulation of G0 to G1 transition	TRUE	FALSE	49.5	0.808081	TRUE
CR_05940W_A	NA	orf19.460	28	C	7	CR_05940W_A	MAP kinase required for wild-type efficiency of mating; component of the signal transduction pathway that regulates mating; ortholog of S. cerevisiae Fus3; induced by Cph1, pheromone; transposon mutation affects filamentous growth	FALSE	FALSE	160.5	0.0373832	FALSE
CR_05980W_A	NA	orf19.457	19	H	3	CR_05980W_A	Ortholog(s) have ubiquitin-specific protease activity, role in protein deubiquitination, ubiquitin-dependent protein catabolic process via the multivesicular body sorting pathway and cytosol localization	FALSE	FALSE	160.5	0.00311526	FALSE
CR_06030C_A	NA	orf19.3852	20	E	5	CR_06030C_A	Has domain(s) with predicted carbohydrate binding, catalytic activity and role in carbohydrate metabolic process	FALSE	FALSE	129.5	0.015444	FALSE
CR_06040W_A	NA	orf19.3854	6	G	5	CR_06040W_A	Ortholog of S. cerevisiae Sat4; amphotericin B induced; clade-associated gene expression; Spider biofilm induced	FALSE	FALSE	149.5	0	FALSE
CR_06070W_A	NA	orf19.3859	2	E	8	CR_06070W_A	Putative microsomal beta-keto-reductase; transcript upregulated by treatment with ciclopirox olamine; induced by alpha pheromone in SpiderM medium; regulated by Sef1, Sfu1, and Hap43	FALSE	FALSE	144.5	0.0795848	FALSE
CR_06090W_A	NA	orf19.3862	10	G	7	CR_06090W_A	Putative intracellular transport protein; heterozygous null mutant displays sensitivity to rapamycin; expression upregulated during growth in the mouse cecum	FALSE	FALSE	193.5	0.501292	FALSE
CR_06230W_A	NA	orf19.3874	22	D	2	CR_06230W_A	Predicted cation transmembrane transporter; Spider biofilm induced	FALSE	FALSE	103.5	0.0628019	FALSE
CR_06240C_A	NA	orf19.3876	30	B	11	CR_06240C_A	Predicted Zn(II)2Cys6 transcription factor	FALSE	FALSE	131.5	0.026616	FALSE
CR_06450W_A	NA	orf19.721	22	H	5	CR_06450W_A	Ortholog(s) have polynucleotide 5'-hydroxyl-kinase activity	FALSE	TRUE	4	0.75	FALSE
CR_06470W_A	NA	orf19.719	9	C	6	CR_06470W_A	Ortholog(s) have ubiquitin-protein ligase activity	FALSE	FALSE	134.5	0.0594796	FALSE
CR_06530W_A	NA	orf19.713	5	G	10	CR_06530W_A	Ortholog(s) have role in apoptotic process and cytoplasm, nucleus localization	FALSE	FALSE	137.5	0.0363636	FALSE
CR_06560C_A	NA	orf19.916	23	A	1	CR_06560C_A	Putative protein involved in apoptosis; Spider biofilm induced	FALSE	FALSE	138.5	0.00361011	FALSE
CR_06640C_A	NA	orf19.698	25	E	6	CR_06640C_A	Integral ER membrane protein; predicted role in maintenance of ER zinc homeostasis; Spider biofilm induced	FALSE	FALSE	155	0.016129	FALSE
CR_06690C_A	NA	orf19.703	3	D	2	CR_06690C_A	Ortholog(s) have 2',3'-cyclic-nucleotide 3'-phosphodiesterase activity, role in cyclic nucleotide metabolic process and clathrin-coated vesicle localization	FALSE	FALSE	111.5	0.0493274	FALSE
CR_06740W_A	NA	orf19.708	10	A	12	CR_06740W_A	Ortholog(s) have structural constituent of cytoskeleton activity	FALSE	FALSE	44	0.272727	FALSE
CR_06770C_A	NA	orf19.1857	22	F	2	CR_06770C_A	Putative L-azetidine-2-carboxylic acid acetyltransferase; mutants are viable	FALSE	FALSE	7.5	0.866667	FALSE
CR_06840W_A	NA	orf19.1849	20	H	3	CR_06840W_A	Ortholog(s) have U3 snoRNA binding, rRNA binding activity, role in maturation of SSU-rRNA from tricistronic rRNA transcript (SSU-rRNA, 5.8S rRNA, LSU-rRNA) and nucleolus, small-subunit processome localization	FALSE	FALSE	50.5	0.346535	FALSE
CR_06870C_A	NA	orf19.1844	5	H	12	CR_06870C_A	Protein similar to ferric reductase Fre10p	FALSE	FALSE	148.5	0.010101	FALSE
CR_06960W_A	NA	orf19.2369	2	G	8	CR_06960W_A	Ortholog(s) have ATP binding, DNA replication origin binding activity	FALSE	FALSE	132.5	0.045283	FALSE
CR_06980W_A	NA	orf19.2367	11	H	5	CR_06980W_A	Putative protein of unknown function; Hap43-induced; repressed by Rim101; Spider biofilm induced	FALSE	FALSE	149	0.0201342	FALSE
CR_07020W_A	NA	orf19.2363	5	C	9	CR_07020W_A	Ortholog(s) have thiosulfate sulfurtransferase activity and mitochondrion localization	FALSE	FALSE	119.5	0.1841	FALSE
CR_07030C_A	NA	orf19.2362	11	D	11	CR_07030C_A	Putative 90S preribosome component; Hap43p-induced gene; possibly an essential gene, disruptants not obtained by UAU1 method	FALSE	FALSE	108	0.425926	FALSE
CR_07080W_A	NA	orf19.1815	1	C	5	CR_07080W_A	Ortholog of S. cerevisae/S. pombe Tif6; constituent of 66S pre-ribosomal particles; Spider biofilm induced	TRUE	FALSE	134	0.302239	FALSE
CR_07140C_A	NA	orf19.11	33	G	4	CR_07140C_A	Protein of unknown function; transcript regulated by Mig1 and Tup1; rat catheter biofilm induced	FALSE	FALSE	148.5	0.023569	FALSE
CR_07160C_A	NA	orf19.733	19	F	12	CR_07160C_A	Ortholog(s) have endoplasmic reticulum localization	FALSE	FALSE	138.5	0.0144404	FALSE
CR_07170W_A	NA	orf19.732	22	A	1	CR_07170W_A	Possible dehydrogenase; flow model biofilm induced; rat catheter biofilm induced; Spider biofilm induced	FALSE	FALSE	137	0.0985401	FALSE
CR_07200W_A	NA	orf19.6152	17	G	6	CR_07200W_A	Ortholog(s) have mitochondrion localization	FALSE	FALSE	147.5	0.00338983	FALSE
CR_07250C_A	NA	orf19.6143	6	A	1	CR_07250C_A	Predicted long-chain-alcohol oxidase; Spider biofilm induced	FALSE	FALSE	150	0.00333333	FALSE
CR_07300W_A	NA	orf19.6138	17	A	6	CR_07300W_A	Protein similar to ferric reductase Fre10p; possibly an essential gene, disruptants not obtained by UAU1 method	FALSE	FALSE	104	0.0336538	FALSE
CR_07660C_A	NA	orf19.6284	8	C	12	CR_07660C_A	Ortholog(s) have GTP binding, signal recognition particle binding activity, role in protein targeting to ER and integral to endoplasmic reticulum membrane localization	FALSE	FALSE	160.5	0.327103	FALSE
CR_07750C_A	NA	orf19.3704	2	C	8	CR_07750C_A	Ortholog(s) have role in maturation of 5.8S rRNA from tricistronic rRNA transcript (SSU-rRNA, 5.8S rRNA, LSU-rRNA), maturation of LSU-rRNA from tricistronic rRNA transcript (SSU-rRNA, 5.8S rRNA, LSU-rRNA)	TRUE	FALSE	124	0.423387	FALSE
CR_07820W_A	NA	orf19.3711	7	B	3	CR_07820W_A	Protein with monooxygenase domains; flow model biofilm induced	FALSE	FALSE	154	0	FALSE
CR_07870W_A	NA	orf19.612	5	E	4	CR_07870W_A	Ortholog of S. cerevisiae : AIM32, C. glabrata CBS138 : CAGL0L01529g, C. dubliniensis CD36 : Cd36_33550, C. parapsilosis CDC317 : CPAR2_702070 and Candida tenuis NRRL Y-1498 : CANTEDRAFT_114174	FALSE	FALSE	124	0.0846774	FALSE
CR_07910C_A	NA	orf19.607	17	C	1	CR_07910C_A	Protein involved in transcription-coupled nucleotide excision repair of UV-induced DNA lesions; Spider biofilm induced	FALSE	FALSE	148.5	0.003367	FALSE
CR_07920W_A	NA	orf19.606	17	D	11	CR_07920W_A	Protein of unknown function; Hap43-induced; Spider biofilm induced	FALSE	FALSE	141.5	0.0176678	FALSE
CR_07940W_A	NA	orf19.604	21	G	11	CR_07940W_A	Ortholog(s) have cytosol localization	FALSE	FALSE	127.5	0.00392157	FALSE
CR_08040W_A	NA	orf19.592	19	E	3	CR_08040W_A	Ortholog of S. cerevisiae YNL092W and S. pombe SPBC1778.07; a putative N2227-like methyltransferase; Hap43-repressed gene	FALSE	FALSE	146.5	0.0238908	FALSE
CR_08190W_A	NA	orf19.6379	29	B	5	CR_08190W_A	Ortholog of C. dubliniensis CD36 : Cd36_33820, C. parapsilosis CDC317 : CPAR2_206210, Candida tenuis NRRL Y-1498 : CANTEDRAFT_92567 and Debaryomyces hansenii CBS767 : DEHA2E06138g	FALSE	FALSE	160.5	0.00623053	FALSE
CR_08200C_A	NA	orf19.6382	16	D	5	CR_08200C_A	Putative MRP/CFTR-subfamily ABC transporter; member of multidrug resistance-associated protein (MRP) subfamily of ABC family; similar to S. cerevisiae Bpt1p	FALSE	FALSE	170.5	0.0175953	FALSE
CR_08310C_A	NA	orf19.6398	19	C	5	CR_08310C_A	S. pombe ortholog SPBC460.04c is a predicted sulfonate/alpha-ketoglutare dioxygenase; induced by nitric oxide; Spider biofilm induced	FALSE	FALSE	161.5	0	FALSE
CR_08410W_A	NA	orf19.6407	25	B	9	CR_08410W_A	Ortholog(s) have role in ribosomal large subunit biogenesis and cytoplasm, cytosolic large ribosomal subunit, preribosome, large subunit precursor localization	FALSE	FALSE	144.5	0.0207612	FALSE
CR_08510W_A	NA	orf19.6420	34	C	2	CR_08510W_A	GPI-anchored cell wall protein involved in cell wall synthesis; required for normal cell surface properties; induced in oralpharyngeal candidasis; Spider biofilm induced; Bcr1-repressed in RPMI a/a biofilms	FALSE	FALSE	114	0.0263158	FALSE
CR_08560C_A	NA	orf19.6424	15	B	12	CR_08560C_A	Ortholog(s) have SUMO ligase activity and role in cellular response to DNA damage stimulus, hyphal growth, mitotic spindle elongation, protein sumoylation, regulation of mitotic cell cycle	FALSE	FALSE	144.5	0	FALSE
CR_08570W_A	NA	orf19.6425	16	H	7	CR_08570W_A	Ortholog(s) have role in cellular response to cadmium ion, detoxification of cadmium ion, nuclear-transcribed mRNA catabolic process, 3'-5' exonucleolytic nonsense-mediated decay, nuclear-transcribed mRNA catabolic process, non-stop decay	FALSE	FALSE	167	0.0209581	FALSE
CR_08590W_A	NA	orf19.6432	2	F	5	CR_08590W_A	Ortholog(s) have ATPase activity, role in response to drug, ribosomal large subunit biogenesis and cytosol, preribosome, large subunit precursor localization	FALSE	FALSE	148.5	0.242424	FALSE
CR_08640C_A	NA	orf19.6438	2	G	1	CR_08640C_A	Ortholog(s) have serine C-palmitoyltransferase activity, role in sphingolipid biosynthetic process and SPOTS complex localization	FALSE	FALSE	68.5	0.226277	FALSE
CR_08680C_A	NA	orf19.6444	13	E	7	CR_08680C_A	Ortholog(s) have role in cellular response to amino acid starvation, meiosis, negative regulation of TOR signaling cascade, regulation of autophagic vacuole assembly	FALSE	FALSE	111	0.00900901	FALSE
CR_08710W_A	NA	orf19.6448	33	E	10	CR_08710W_A	Protein of unknown function; Spider biofilm repressed	FALSE	FALSE	81.5	0.239264	FALSE
CR_08720W_A	NA	orf19.6449	19	C	2	CR_08720W_A	Ortholog of C. dubliniensis CD36 : Cd36_34310	FALSE	FALSE	162	0	FALSE
CR_08880C_A	NA	orf19.7283	32	H	3	CR_08880C_A	Protein of unknown function; rat catheter and Spider biofilm induced	FALSE	FALSE	123.5	0.0121457	FALSE
CR_08900C_A	NA	orf19.7285	11	A	5	CR_08900C_A	Ortholog(s) have role in mRNA cleavage, mRNA polyadenylation, snoRNA 3'-end processing, termination of RNA polymerase II transcription, exosome-dependent, termination of RNA polymerase II transcription, poly(A)-coupled	FALSE	FALSE	136	0.102941	FALSE
CR_08940W_A	NA	orf19.7291	1	B	4	CR_08940W_A	Ortholog(s) have tRNA (adenine-N1-)-methyltransferase activity, role in tRNA methylation and cytosol, nucleus, tRNA (m1A) methyltransferase complex localization	FALSE	FALSE	158	0.148734	FALSE
CR_08990C_A	NA	orf19.7296	23	A	12	CR_08990C_A	Putative cation conductance protein; similar to stomatin mechanoreception protein; plasma-membrane localized; induced by Rgt1; rat catheter and Spider biofilm induced	FALSE	FALSE	154.5	0.00323625	FALSE
CR_09100C_A	NA	orf19.7306	25	B	10	CR_09100C_A	Aldo-keto reductase; increased transcript associated with MDR1 overexpression, benomyl or long-term fluconazole treatment; overexpression does not affect drug or oxidative stress sensitivity; stationary phase enriched; flow biofim repressed	FALSE	FALSE	160	0.009375	FALSE
CR_09110C_A	NA	orf19.7307	7	G	7	CR_09110C_A	Putative oxidoreductase; similar to S. cerevisiae Pga3p; possible Kex2p substrate	FALSE	FALSE	152.5	0.00655738	FALSE
CR_09140C_A	NA	orf19.7310	13	A	11	CR_09140C_A	Protein with a role in directing meiotic recombination events to homologous chromatids; induced by ciclopirox olamine; positively regulated by Sfu1; Hog1, fluconazole-repressed; Hap43-induced; Spider biofilm induced	FALSE	FALSE	157	0.00318471	FALSE
CR_09190C_A	NA	orf19.7316	33	C	7	CR_09190C_A	Putative phytanoyl-CoA dioxygenase family protein; mutation confers hypersensitivity to 5-fluorocytosine (5-FC), 5-fluorouracil (5-FU), and tubercidin (7-deazaadenosine); induced by nitric oxide	FALSE	FALSE	134	0.0223881	FALSE
CR_09240C_A	NA	orf19.7322	24	E	9	CR_09240C_A	Protein of unknown function; S. cerevisae ortholog Ypl225w interacts with ribosomes; rat catheter biofilm induced	FALSE	FALSE	122	0.045082	FALSE
CR_09330C_A	NA	orf19.7328	33	C	1	CR_09330C_A	Protein with a Staphylococcal nuclease domain; transcript regulated by Mig1 and Tup1; flow model and Spider biofilm repressed	FALSE	FALSE	113.5	0.00881057	FALSE
CR_09350C_A	NA	orf19.7330	6	H	4	CR_09350C_A	Protein with a predicted heme oxygenase domain; Spider biofilm induced	FALSE	FALSE	143	0	FALSE
CR_09390C_A	NA	orf19.7336	17	H	6	CR_09390C_A	Predicted membrane transporter; member of the drug:proton antiporter (14 spanner) (DHA2) family, major facilitator superfamily (MFS); Spider biofilm induced	FALSE	FALSE	163.5	0.0122324	FALSE
CR_09410W_A	NA	orf19.7337	23	B	1	CR_09410W_A	Protein with a nischarin related domain and leucine rich repeats; Spider biofilm induced	FALSE	FALSE	126	0.0555556	FALSE
CR_09480W_A	NA	orf19.7343	11	E	7	CR_09480W_A	Ortholog(s) have role in mRNA splicing, via spliceosome and U4/U6 x U5 tri-snRNP complex localization	FALSE	FALSE	58	0.241379	FALSE
CR_09520C_A	NA	orf19.6610	22	B	12	CR_09520C_A	Ortholog(s) have microtubule plus-end binding, structural constituent of cytoskeleton activity	FALSE	FALSE	125.5	0.0836653	FALSE
CR_09560C_A	NA	orf19.6606	23	G	10	CR_09560C_A	Ortholog of C. parapsilosis CDC317 : CPAR2_201040, Candida tenuis NRRL Y-1498 : CANTEDRAFT_112677, Debaryomyces hansenii CBS767 : DEHA2E02420g and Pichia stipitis Pignal : PICST_37559	FALSE	FALSE	153	0.00980392	FALSE
CR_09590W_A	NA	orf19.6602	24	E	1	CR_09590W_A	Ortholog(s) have role in aerobic respiration, ubiquinone biosynthetic process and mitochondrial inner membrane localization	FALSE	FALSE	156.5	0.0638978	FALSE
CR_09670C_A	NA	orf19.6596	24	B	4	CR_09670C_A	Putative esterase; possibly transcriptionally regulated by Tac1; induced by Mnl1 under weak acid stress; protein present in exponential and stationary growth phase yeast cultures; Spider biofilm repressed	FALSE	FALSE	135	0.0185185	FALSE
CR_09700W_A	NA	orf19.6592	20	F	8	CR_09700W_A	Predicted membrane transporter, member of the aromatic acid:proton symporter (AAHS) family, major facilitator superfamily (MFS)	FALSE	FALSE	136	0.00735294	FALSE
CR_09800C_A	NA	orf19.7552	7	H	7	CR_09800C_A	Putative U3-containing small subunit processome complex protein; Hap43-induced gene; repressed in core stress response; Spider biofilm induced	FALSE	FALSE	132	0.359848	FALSE
CR_09920W_A	NA	orf19.7566	14	H	4	CR_09920W_A	Predicted amino acid transport domain; transcript upregulated in clinical strains from HIV+ patients with oral candidiasis; alkaline upregulated by Rim101; rat catheter, Spider and flow model biofilm induced	FALSE	FALSE	154.5	0.00647249	FALSE
CR_09930W_A	NA	orf19.7567	3	C	5	CR_09930W_A	Protein of unknown function; induced by alpha pheromone in SpiderM medium	FALSE	FALSE	97.5	0.0717949	FALSE
CR_09940W_A	NA	orf19.7568	9	C	5	CR_09940W_A	Ortholog of S. cerevisiae : SPS4, C. glabrata CBS138 : CAGL0I09834g, C. dubliniensis CD36 : Cd36_35035, C. parapsilosis CDC317 : CPAR2_200810 and Candida tenuis NRRL Y-1498 : CANTEDRAFT_112327	FALSE	FALSE	134.5	0.0594796	FALSE
CR_10060W_A	NA	orf19.7581	8	E	8	CR_10060W_A	Protein with a predicted role in assembly of U2 snRNP into the spliceosome; Spider biofilm induced	FALSE	FALSE	167.5	0.223881	FALSE
CR_10140W_A	NA	orf19.7590	22	A	3	CR_10140W_A	Putative NADH-ubiquinone oxidoreductase; identified in detergent-resistant membrane fraction (possible lipid raft component); predicted N-terminal acetylation; repressed by nitric oxide	FALSE	FALSE	119.5	0.0627615	FALSE
CR_10180W_A	NA	orf19.7594	21	D	5	CR_10180W_A	Protein of unknown function; Spider biofilm induced	FALSE	FALSE	121	0.0247934	FALSE
CR_10200W_A	NA	orf19.7596	25	A	3	CR_10200W_A	Protein with a phosphoglycerate mutase family domain; Hap43-repressed gene	FALSE	FALSE	149	0.00671141	FALSE
CR_10230W_A	NA	orf19.7598	9	C	9	CR_10230W_A	Ortholog(s) have histone acetyltransferase activity, role in histone acetylation and Ada2/Gcn5/Ada3 transcription activator complex localization	FALSE	FALSE	116.5	0.11588	FALSE
CR_10290C_A	NA	orf19.7604	17	B	12	CR_10290C_A	Ortholog(s) have Rab guanyl-nucleotide exchange factor activity	FALSE	FALSE	118.5	0.232068	FALSE
CR_10380C_A	NA	orf19.7614	33	C	3	CR_10380C_A	Protein of unknown function; Hap43-induced gene; mutant is viable	FALSE	FALSE	120.5	0.0207469	FALSE
CR_10390W_A	NA	orf19.7615	12	C	2	CR_10390W_A	Protein involved in endoplasmic reticulum (ER) to Golgi vesicle-mediated transport; putative subunit of the transport protein particle (TRAPP) complex of the cis-Golgi; Spider biofilm induced	FALSE	FALSE	91.5	0.688525	TRUE
CR_10410C_A	NA	orf19.7618	15	A	2	CR_10410C_A	Putative nucleolar protein with a predicted role in pre-18S rRNA processing; Plc1p-regulated; Spider biofilm induced	FALSE	FALSE	140.5	0.192171	FALSE
CR_10420W_A	NA	orf19.7619	24	F	4	CR_10420W_A	Protein with a mitochondrial distribution and morphology domain; possibly an essential gene, disruptants not obtained by UAU1 method; rat catheter and Spider biofilm induced	FALSE	FALSE	102.5	0.0243902	FALSE
CR_10430C_A	NA	orf19.7620	10	B	8	CR_10430C_A	Ortholog(s) have role in mRNA splicing, via spliceosome and spliceosomal complex localization	FALSE	FALSE	188	0.132979	FALSE
CR_10470C_A	NA	orf19.7624	12	A	10	CR_10470C_A	Ortholog(s) have role in rRNA processing and 90S preribosome, nucleolus localization	FALSE	FALSE	148	0.00675676	FALSE
CR_10510W_A	NA	orf19.7629	19	G	8	CR_10510W_A	Ortholog(s) have Seh1-associated complex, cytosol, extrinsic to fungal-type vacuolar membrane, ribosome localization	FALSE	FALSE	156.5	0.00319489	FALSE
CR_10610C_A	NA	orf19.7644	15	B	11	CR_10610C_A	Ortholog(s) have ubiquitin-protein ligase activity, role in anaphase-promoting complex-dependent proteasomal ubiquitin-dependent protein catabolic process, protein ubiquitination and anaphase-promoting complex localization	FALSE	FALSE	134.5	0.0148699	FALSE
CR_10620C_A	NA	orf19.7645	3	B	9	CR_10620C_A	Biotin protein ligase; catalyzes covalent attachment of biotin to biotin-dependent enzymes including acetyl CoA carboxylase and pyruvate carboxylase	FALSE	FALSE	147.5	0.040678	FALSE
CR_10770W_A	NA	orf19.7666	24	F	5	CR_10770W_A	Predicted membrane transporter, member of the anion:cation symporter (ACS) family, major facilitator superfamily (MFS)	FALSE	FALSE	93.5	0.0374332	FALSE
CR_10820W_A	NA	orf19.7673	11	D	1	CR_10820W_A	Ortholog(s) have mRNA binding activity, role in mRNA splicing, via spliceosome and U1 snRNP, U2-type prespliceosome, U4/U6 x U5 tri-snRNP complex, U5 snRNP, commitment complex, cytosol localization	TRUE	FALSE	38	0.894737	TRUE
CRH11	CRH11	orf19.2706	3	F	3	C4_02900C_A	GPI-anchored cell wall transglycosylase, putative ortholog of S. cerevisiae Crh1p; predicted glycosyl hydrolase domain; similar to Csf4p and to antigenic A. fumigatus Aspf9; predicted Kex2p substrate; caspofungin-induced	FALSE	FALSE	92	0.244565	FALSE
CRH12	CRH12	orf19.3966	20	B	12	C5_04800W_A	CRH family cell wall protein; transcript regulated by Nrg1 and Tup1; alkaline induced by Rim101; repressed during cell wall regeneration; flow model biofilm induced	FALSE	FALSE	149.5	0.00668896	FALSE
CRK1	CRK1	orf19.3524	9	A	10	C2_04930C_A	Protein kinase of the Cdc2 subfamily involved in hyphal development, virulence; promotes hyphal development independently of Cph1 and Efg1; functionally complements pheromone hypersensitivity of S. cerevisiae sgv1 mutant; Hap43p-repressed	FALSE	FALSE	159.5	0.0125392	FALSE
CRL1	CRL1	orf19.3330	6	F	12	C1_01420C_A	Predicted GTPase of RHO family; CAAX motif geranylgeranylated; expression in S. cerevisiae causes dominant-negative inhibition of pheromone response	FALSE	FALSE	163	0.00613497	FALSE
CRM1	CRM1	orf19.7483	14	C	8	CR_00520C_A	Functional homolog of S. cerevisiae Crm1, which acts in protein nuclear export; predicted to be resistant to antifungal drug leptomycin B; partially suppresses signal transduction defects of S. cerevisiae ste20 mutant	FALSE	FALSE	89.5	0.547486	FALSE
CRT10	CRT10	orf19.5552	31	D	8	C6_02790C_A	Putative transcriptional regulator of ribonucleotide reductase genes; Spider biofilm induced	FALSE	FALSE	135.5	0.0295203	FALSE
CRZ1	CRZ1	orf19.7359	18	G	11	C3_05780C_A	Calcineurin-regulated C2H2 transcription factor; role in maintenance of membrane integrity, azole tolerance; not required for mouse virulence; repressed by low iron; regulates Ca++ influx during alkaline pH response; Spider biofilm induced	FALSE	FALSE	157.5	0	FALSE
CSC25	CSC25	orf19.6926	3	A	11	C3_03890W_A	Guanyl-nucleotide exchange factor; activator of Ras/adenylyl cyclase pathway; functional homolog of S. cerevisiae Cdc25p; commonly called Cdc25; transposon mutation affects filamentous growth	FALSE	FALSE	136.5	0.018315	FALSE
CSE4	CSE4	orf19.6163	8	C	10	C3_00860W_A	Centromeric histone H3 variant; role in structural changes of centromeric nucleosomes during cell cycle; 4 nucleosomes bind 1 centromere, each has 1 Cse4 molecule during most of cell cycle, 2 molecules in anaphase; Spider biofilm repressed	FALSE	FALSE	39.5	0.329114	FALSE
CSH3	CSH3	orf19.3366	1	F	4	C4_03390W_A	Functional homolog of S. cerevisiae Shr3p, which is a chaperone specific for amino acid permeases; localized to ER; required for wild-type amino-acid responsive hyphal growth and for mouse systemic virulence; regulated by Gcn2p and Gcn4p	FALSE	FALSE	158.5	0.135647	FALSE
CSI2	CSI2	orf19.5232	14	H	6	C1_12310C_A	Putative 66S pre-ribosomal particle component; Hap43-induced; essential for growth; transposon mutation affects filamentous growth; Spider biofilm induced	FALSE	FALSE	138.5	0.126354	FALSE
CSM1	CSM1	orf19.7663	27	E	11	CR_10740W_A	Putative component of the monopolin complex with role in rDNA silencing, homologous chromosome segregation, protein localization to nucleolar rDNA repeats	FALSE	FALSE	134	0.0410448	FALSE
CST20	CST20	orf19.4242	9	D	6	C5_02340C_A	Protein kinase of Ste20p/p65PAK family, required for wild-type mating efficiency and virulence in a mouse model; Cst20p-Hst7p-Cek1p-Cph1p MAPK pathway regulates some hyphal growth; involved in Cdc42p growth regulation	FALSE	FALSE	142.5	0.0701754	FALSE
CTA7	CTA7	orf19.4288	20	G	1	C5_02700W_A	Zn(II)2Cys6 transcription factor; activates transcription in 1-hybrid assay in S. cerevisiae; has similarity to S. cerevisiae Stb4	FALSE	FALSE	130.5	0.0114943	FALSE
CTA8	CTA8	orf19.4775	8	B	1	C1_09170W_A	Essential transcription factor, mediates heat shock transcriptional induction; in the absence of heat stress, Cta8p levels are modulated by growth temperature to regulate basal expression of genes involved in protein folding	FALSE	FALSE	177	0.454802	FALSE
CTF4	CTF4	orf19.6247	30	G	7	C1_06630W_A	Ortholog(s) have chromatin binding activity	FALSE	FALSE	120	0.025	FALSE
CTI6	CTI6	orf19.5617	31	D	9	C6_03290W_A	Ortholog(s) have methylated histone binding, transcription factor binding activity	FALSE	FALSE	139	0.0179856	FALSE
CTK1	CTK1	orf19.1619	34	B	4	C3_02260C_A	Putative kise subunit of R polymerase II carboxy-termil domain kise I; possibly an essential gene, disruptants not obtained by UAU1 method	FALSE	FALSE	113	0.176991	FALSE
CTK2	CTK2	orf19.1041	28	E	6	C1_04090C_A	Ortholog(s) have cyclin-dependent protein serine/threonine kinase activator activity	FALSE	FALSE	167.5	0.0149254	FALSE
CTK3	CTK3	orf19.5350	34	E	6	C2_10700C_A	Ortholog(s) have role in positive regulation of D-templated transcription, elongation, positive regulation of transcription by R polymerase I, positive regulation of translatiol fidelity, protein phosphorylation	FALSE	FALSE	87.5	0.171429	FALSE
CTN1	CTN1	orf19.4551	21	B	3	C1_01740W_A	Carnitine acetyl transferase; required for growth on nonfermentable carbon sources, not for hyphal growth or virulence in mice; induced in macrophage; macrophage/pseudohyphal-repressed after 16 hr; rat catheter, Spider biofilm induced	FALSE	FALSE	143.5	0.0209059	FALSE
CTR1	CTR1	orf19.3646	27	F	9	C6_00790C_A	Copper transporter; transcribed in low copper; induced Mac1, Tye7, macrophage interaction, alkaline pH via Rim101; 17-beta-estradiol repressed; complements S. cerevisiae ctr1 ctr3 copper transport mutant; flow model/Spider biofilm induced	FALSE	FALSE	140	0.0142857	FALSE
CUE1	CUE1	orf19.6668	29	E	5	C5_03570W_A	Ortholog(s) have ubiquitin binding, ubiquitin-protein transferase activator activity and role in establishment of protein localization to endoplasmic reticulum membrane, ubiquitin-dependent ERAD pathway	FALSE	FALSE	155.5	0.022508	FALSE
CUL3	CUL3	orf19.7497	32	B	5	CR_00370W_A	Ortholog(s) have ubiquitin-protein transferase activity, role in protein ubiquitination involved in ubiquitin-dependent protein catabolic process and Cul3-RING ubiquitin ligase complex, cytoplasm, nucleus localization	FALSE	FALSE	130	0.0384615	FALSE
CUZ1	CUZ1	orf19.4474	28	B	7	C1_03990W_A	Ortholog(s) have proteasome binding activity, role in cellular response to arsenic-containing substance, proteasome-mediated ubiquitin-dependent protein catabolic process and cytoplasm, nucleus localization	FALSE	FALSE	144	0.0277778	FALSE
CWC25	CWC25	orf19.1281	35	G	9	C5_04080C_A	Putative splicing factor required for the first step of pre-mRNA splicing; Spider biofilm induced	FALSE	FALSE	150	0.346667	FALSE
CWH43	CWH43	orf19.3225	29	C	3	CR_01290C_A	Putative sensor/transporter protein with a predicted role in cell wall biogenesis; possibly an essential gene, disruptants not obtained by UAU1 method; flow model and rat catheter biofilm repressed	FALSE	FALSE	170.5	0.00879765	FALSE
CWT1	CWT1	orf19.5849	19	B	4	CR_05530C_A	Zn2Cys6 transcription factor involved in negative regulation of nitrosative stress response; mutant has cell wall defects; transcription increased at stationary phase; has predicted PAS domain; similar to S. cerevisiae Rds2p	FALSE	FALSE	152	0.0263158	FALSE
CYC3	CYC3	orf19.1957	32	D	2	C5_01130W_A	Mitochondrial cytochrome c heme lyase; antigenic cell-wall protein; filament induced; induced on polystyrene adherence, interaction with macrophage; N-glycosylation, 2 heme-binding motifs; rat catheter, Spider biofilm induced	FALSE	FALSE	105	0.0857143	FALSE
CYM1	CYM1	orf19.7410	29	F	3	C3_06230W_A	Putative metalloprotease of the mitochondrial intermembrane space; rat catheter biofilm induced	FALSE	FALSE	169.5	0.00884956	FALSE
CYR1	CYR1	orf19.5148	2	E	7	C7_03070C_A	Class III adenylyl cyclase; mutant lacks cAMP; mutant hyphal growth defect rescued by exogenous cAMP; required for mouse mucosal or systemic infection; role in macrophage sensitivity, apoptosis; downstream of Ras1p and CO2 signaling	FALSE	FALSE	159.5	0.0815047	FALSE
CYT1	CYT1	orf19.3527	26	B	5	C2_04950C_A	Cytochrome c1; induced in high iron; alkaline repressed; possibly an essential gene, disruptants not obtained by UAU1 method; Hap43-repressed; Spider biofilm repressed	FALSE	FALSE	126.5	0.304348	FALSE
DAC1	DAC1	orf19.2157	22	C	6	C6_04600W_A	N-acetylglucosamine-6-phosphate (GlcNAcP) deacetylase; N-acetylglucosamine utilization; required for wild-type hyphal growth and virulence in mouse systemic infection; gene and protein are GlcNAc-induced; Spider biofilm induced	FALSE	FALSE	113	0.0486726	FALSE
DAD1	DAD1	orf19.5008.1	11	A	6	C1_13710C_A	Subunit of the Dam1 (DASH) complex, which acts in chromosome segregation by coupling kinetochores to spindle microtubules	FALSE	FALSE	40	0.05	FALSE
DAD2	DAD2	orf19.3551	11	E	5	C2_05210W_A	Essential subunit of the Dam1 (DASH) complex, which acts in chromosome segregation by coupling kinetochores to spindle microtubules	FALSE	TRUE	9	0.777778	FALSE
DAD3	DAD3	orf19.3871	35	C	2	CR_06160C_A	Subunit of the Dam1 (DASH) complex, which acts in chromosome segregation by coupling kinetochores to spindle microtubules	FALSE	FALSE	52.5	0.0285714	FALSE
DAD4	DAD4	orf19.596.2	35	D	7	CR_08010W_A	Subunit of the Dam1 (DASH) complex, which acts in chromosome segregation by coupling kinetochores to spindle microtubules	FALSE	FALSE	28	0.125	FALSE
DAG7	DAG7	orf19.4688	19	D	6	C4_01010C_A	Secretory protein; a-specific, alpha-factor induced; mutation confers hypersensitivity to toxic ergosterol analog; fluconazole-induced; induced during chlamydospore formation in C. albicans and C. dubliniensis	FALSE	FALSE	148.5	0.013468	FALSE
DAL4	DAL4	orf19.313	18	F	5	C3_03140C_A	Putative allantoin permease; fungal-specific (no human or murine homolog)	FALSE	FALSE	128	0.0195312	FALSE
DAL5	DAL5	orf19.309	14	G	7	C3_03120C_A	Allantoate permease; nitrogen catabolite repressed, induced in absence of preferred N sources; nitrogen source regulation requires Gat1; possibly essential gene (by UAU1 method); Hap43-repressed	FALSE	FALSE	170.5	0.00879765	FALSE
DAL52	DAL52	orf19.3208	18	F	7	C5_01670W_A	Putative allantoate permease; mutant is viable; similar but not orthologous to S. cerevisiae Dal5	FALSE	FALSE	118	0.0169492	FALSE
DAL7	DAL7	orf19.5023	14	E	10	C1_13850C_A	Putative allantoate permease; mutant is viable	FALSE	FALSE	155	0.0129032	FALSE
DAL8	DAL8	orf19.5859	19	D	4	C3_04160W_A	Putative allantoate permease; fungal-specific (no human or murine homolog)	FALSE	FALSE	158.5	0	FALSE
DAL9	DAL9	orf19.6956	20	A	5	C3_03640W_A	Putative allantoate permease; fungal-specific (no human or murine homolog)	FALSE	FALSE	147.5	0.0135593	FALSE
DAM1	DAM1	orf19.4837	26	D	1	C1_09730W_A	Essential subunit of the Dam1 (DASH) complex, which acts in chromosome segregation by coupling kinetochores to spindle microtubules	FALSE	TRUE	18.5	0.648649	FALSE
DAO1	DAO1	orf19.3065	24	H	12	C1_03670C_A	Putative D-amino acid oxidase; transcription is regulated upon yeast-hyphal switch	FALSE	FALSE	145	0.00689655	FALSE
DAO2	DAO2	orf19.3365	14	A	11	C4_03380C_A	Putative D-amino acid oxidase; rat catheter biofilm induced	FALSE	FALSE	151	0	FALSE
DBF2	DBF2	orf19.1223	34	E	5	C2_06670C_A	Essential serine/threonine protein kise involved in mitotic spindle formation and cytokinesis; required for septum formation, exit from mitosis, and normal hyphal morphogenesis; virulence-group-correlated expression	FALSE	FALSE	45.5	0.043956	FALSE
DBF4	DBF4	orf19.5166	10	B	2	C7_02950C_A	Putative Cdc7p-Dbf4p kinase complex regulatory subunit; Hap43p-induced gene; macrophage/pseudohyphal-repressed; cell-cycle regulated periodic mRNA expression; S. cerevisiae ortholog is not cell-cycle regulated	FALSE	FALSE	109.5	0.0182648	FALSE
DBP2	DBP2	orf19.171	9	D	10	CR_02530W_A	Putative DEAD-box family ATP-dependent RNA helicase; flucytosine induced; repressed in core stress response	FALSE	FALSE	154.5	0.323625	FALSE
DBP5	DBP5	orf19.1661	16	E	1	C3_01860C_A	Ortholog(s) have RNA helicase activity, RNA-dependent ATPase activity, inositol hexakisphosphate binding activity and role in mRNA export from nucleus, translational termination	FALSE	FALSE	103.5	0.241546	FALSE
DBP8	DBP8	orf19.6652	8	A	2	CR_05630W_A	Protein similar to S. cerevisiae Dbp8p, an ATP-dependent helicase involved in rRNA processing; oxidative stress-repressed via Cap1p; flucytosine repressed; likely to be essential for growth, based on insertional mutagenesis	FALSE	FALSE	62.5	0.48	FALSE
DCC1	DCC1	orf19.7083	7	E	6	C7_00370W_A	Protein with a predicted role in sister chromatid cohesion and telomere length maintenance; cell-cycle regulated periodic mRNA expression	FALSE	FALSE	147.5	0.0372881	FALSE
DCP2	DCP2	orf19.6373	11	B	2	CR_08120C_A	Ortholog(s) have m7G(5')pppN diphosphatase activity, mRNA binding activity and role in deadenylation-dependent decapping of nuclear-transcribed mRNA, deadenylation-independent decapping of nuclear-transcribed mRNA, stress granule assembly	FALSE	FALSE	75	0.12	FALSE
DCR1	DCR1	orf19.3796	2	C	9	C4_04830W_A	Putative Dicer RNAse involved in RNA interference, similar to S. cerevisiae Rnt1p but orthologous to S. castellii Dcr1p, which is not conserved in S. cerevisiae	FALSE	FALSE	164	0.347561	FALSE
DCW1	DCW1	orf19.1989	22	E	4	C2_01360C_A	Protein with predicted GPI modification; dfg5 dcw1 double mutant is inviable; not required for wild-type hyphal growth; upregulated in cyr1 mutant (yeast or hyphal form); Hap43-induced	FALSE	FALSE	8	0.375	FALSE
DDC1	DDC1	orf19.245	32	C	2	C3_02560W_A	Putative DNA damage checkpoint protein; transcript induced during filamentous growth; regulated by Nrg1, Tup1	FALSE	FALSE	132	0.0113636	FALSE
DDI1	DDI1	orf19.7258	33	A	12	C1_14420W_A	Putative DNA damage inducible v-SNARE binding protein; macrophage/pseudohyphal-repressed	FALSE	FALSE	128	0.0117188	FALSE
DED81	DED81	orf19.6702	10	F	1	C7_03670W_A	Putative tRNA-Asn synthetase; genes encoding ribosomal subunits, translation factors, tRNA synthetases are downregulated upon phagocytosis by murine macrophage; protein enriched in stationary phase yeast cultures	TRUE	FALSE	105.5	0.64455	TRUE
DEF1	DEF1	orf19.7561	16	B	10	CR_09880W_A	RNA polymerase II regulator; role in filamentation, epithelial cell escape, dissemination in RHE model; induced by fluconazole, high cell density; Efg1/hyphal regulated; role in adhesion, hyphal growth on solid media; Spider biofilm induced	TRUE	FALSE	169.5	0.651917	TRUE
DEF1	DEF1	orf19.4622	28	A	9	C4_01720C_A	Ortholog(s) have role in protein ubiquitination, telomere maintenance, transcription-coupled nucleotide-excision repair, ubiquitin-dependent protein catabolic process and nucleus localization	FALSE	FALSE	123.5	0.105263	FALSE
DEP1	DEP1	orf19.808	30	H	11	C2_04130W_A	Ortholog(s) have role in histone deacetylation, negative regulation of chromatin silencing at rDNA and negative regulation of chromatin silencing at silent mating-type cassette, more	FALSE	FALSE	113	0.0575221	FALSE
DFG5	DFG5	orf19.2075	3	F	4	C2_00520W_A	N-linked mannoprotein of cell wall and membrane; possible signal transducer; role in hyphal growth and HWP1 induction in alkaline pH; GPI modification predicted; dfg5 dcw1 double mutant is inviable; caspofungin-induced, fungal-specific	FALSE	FALSE	125.5	0.059761	FALSE
DFM1	DFM1	orf19.7672	31	G	6	CR_10810C_A	Ortholog(s) have role in endoplasmic reticulum unfolded protein response, ubiquitin-dependent ERAD pathway and Doa10p ubiquitin ligase complex, Hrd1p ubiquitin ligase ERAD-L complex, endoplasmic reticulum localization	FALSE	FALSE	154.5	0.00970874	FALSE
DIA4	DIA4	orf19.1201	33	H	3	C6_00390W_A	Ortholog(s) have serine-tRNA ligase activity, role in mitochondrial seryl-tRNA aminoacylation, spore germination and mitochondrion localization	FALSE	FALSE	124.5	0.0120482	FALSE
DIG2	DIG2	orf19.1666	27	H	2	C3_01800C_A	Ortholog of Dig2, a MAP kinase-responsive inhibitor of Ste12; regulates mating-specific genes and invasive growth in S. cerevisiae; induced by alpha pheromone in SpiderM medium	FALSE	FALSE	89.5	0.0614525	FALSE
DIM1	DIM1	orf19.5010	15	F	8	C1_13730C_A	Putative 18S rRNA dimethylase; predicted role in rRNA modification and processing; Hap43-induced; likely to be essential for growth based on insertional mutagenesis strategy; F-12/CO2 early biofilm induced	FALSE	FALSE	117.5	0.587234	FALSE
DIP2	DIP2	orf19.5106	14	B	8	C1_08290C_A	Putative small ribonucleoprotein complex; Tn mutation affects filamentous growth; physically interacts with TAP-tagged Nop1; heterozygous null mutant exhibits resistance to parnafungin; Hap43-induced gene; Spider biofilm induced	FALSE	FALSE	24.5	0.244898	FALSE
DIP5	DIP5	orf19.2943	14	F	10	C1_02530C_A	Dicarboxylic amino acid permease; mutation confers hypersensitivity to toxic ergosterol analog; induced upon phagocytosis by macrophage; Gcn4-regulated; upregulated by Rim101 at pH 8; rat catheter and Spider biofilm induced	FALSE	FALSE	139	0.00359712	FALSE
DIP5	DIP5	orf19.2942	20	B	10	C1_02530C_A	Dicarboxylic amino acid permease; mutation confers hypersensitivity to toxic ergosterol analog; induced upon phagocytosis by macrophage; Gcn4-regulated; upregulated by Rim101 at pH 8; rat catheter and Spider biofilm induced	FALSE	FALSE	125	0.016	FALSE
DJP1	DJP1	orf19.991	19	B	6	C1_10480W_A	Similar to bacterial DnaJ; reported to have a role in peroxisome biogenesis; induced in low iron and upon adherence to polystyrene	FALSE	FALSE	150	0.0166667	FALSE
DNA2	DNA2	orf19.1192	2	A	9	C6_00320C_A	Protein similar to S. cerevisiae Dna2p, which is a DNA replication factor involved in DNA repair; induced under hydroxyurea treatment	FALSE	FALSE	102.5	0.0585366	FALSE
DNF1	DNF1	orf19.932	31	H	1	C5_00570W_A	Putative aminophospholipid translocase (flippase); merged with orf19.2226 in Assembly 21; possibly an essential gene, disruptants not obtained by UAU1 method	FALSE	FALSE	128	0.03125	FALSE
DOA4	DOA4	orf19.7207	34	A	6	C1_14000C_A	Ortholog of S. cerevisiae Doa4;, a ubiquitin hydrolase involved in recycling ubiquitin from proteasome-bound ubiquitited intermediates; oxidative stress-induced via Cap1; mutants are viable	FALSE	FALSE	149	0.0234899	FALSE
DOC1	DOC1	orf19.5056	32	B	9	C1_07850C_A	Ortholog(s) have enzyme regulator activity, ubiquitin protein ligase activity and role in anaphase-promoting complex-dependent catabolic process, chromatin assembly, positive regulation of ubiquitin protein ligase activity	FALSE	FALSE	133.5	0.0262172	FALSE
DOM34	DOM34	orf19.2419	31	F	11	CR_03070W_A	Endonuclease involved in regulation of translation; stimulates translation of protein O-mannosyltransferase family which includes PMT1, PMT2, PMT4, PMT5, and PMT6; peloto ortholog; Hap43-repressed gene	FALSE	FALSE	158	0.00316456	FALSE
DOT6	DOT6	orf19.2545	31	E	7	CR_01580C_A	Protein with a predicted role in telomeric gene silencing and filamentation; repressed by high-level peroxide stress; Spider biofilm induced	FALSE	FALSE	126	0.0119048	FALSE
DPB4	DPB4	orf19.2088	26	D	8	C2_00430C_A	Putative DNA polymerase epsilon subunit D; null mutant is viable but slow-growing and displays abnormal invasive growth on SD and YPD media; Spider biofilm repressed	FALSE	FALSE	131	0.0114504	FALSE
DPL1	DPL1	orf19.6951	32	A	12	C3_03680W_A	Ortholog(s) have sphinganine-1-phosphate aldolase activity and role in calcium-mediated signaling, cellular response to starvation, sphingolipid metabolic process	FALSE	FALSE	136.5	0.018315	FALSE
DPM1	DPM1	orf19.5073	11	C	6	C1_08010W_A	Putative dolichol phosphate mannose synthase; filament induced; Tup1-regulated; flow model and rat catheter biofilm repressed	TRUE	FALSE	13	0.461538	FALSE
DPP1	DPP1	orf19.656	20	H	10	C1_11470C_A	Putative diacylglycerol pyrophosphate phosphatase of diacylglycerol production for phospholipid biosynthesis; downregulation correlates with clinical development of fluconazole resistance	FALSE	FALSE	161.5	0.0154799	FALSE
DPP2	DPP2	orf19.1155	25	D	1	C1_11640C_A	Protein similar to S. cerevisiae pyrophosphate phosphatase Lpp1p; possible role in farnesol biosynthesis	FALSE	FALSE	160.5	0.00934579	FALSE
DPP3	DPP3	orf19.6459	14	D	7	C7_02500C_A	Protein similar to S. cerevisiae pyrophosphate phosphatase Dpp1; required for farnesol biosynthesis; repressed by 17-beta-estradiol, ethynyl estradiol; Spider biofilm induced	FALSE	FALSE	155.5	0.00643087	FALSE
DPS1-1	DPS1-1	orf19.2407	2	E	5	CR_03170W_A	Putative tRNA-Asp synthetase; genes encoding ribosomal subunits, translation factors, tRNA synthetases are downregulated upon phagocytosis by murine macrophage; protein enriched in stationary phase yeast cultures	FALSE	FALSE	44.5	0.370787	FALSE
DQD1	DQD1	orf19.2283	3	G	5	C2_07260C_A	Putative 3-dehydroquinate dehydratase; ketoconazole-repressed; protein abundance downregulated by macrophages; flow model biofilm induced	TRUE	FALSE	32.5	0.753846	TRUE
DRS1	DRS1	orf19.7635	16	E	3	CR_10550W_A	Putative nucleolar DEAD-box protein; Hap43-induced; mutation confers hypersensitivity to 5-fluorouracil (5-FU), tubercidin (7-deazaadenosine); Tbf1-induced; repressed in core stress response	FALSE	FALSE	177	0.40678	FALSE
DRS2	DRS2	orf19.6778	31	H	11	C3_07230W_A	Aminophospholipid translocase (flippase); maintains membrane lipid asymmetry in post-Golgi secretory vesicles; contributes to clathrin-coated vesicle formation and endocytosis; flow model biofilm repressed	FALSE	FALSE	72	0.3125	FALSE
DSC2	DSC2	orf19.5984	29	E	6	C3_05110W_A	Putative protein of unknown function; homozygous transposon insertion causes decreased colony wrinkling under filamentous growth-inducing conditions, but does not block true hyphal formation in liquid media	FALSE	FALSE	165	0.0030303	FALSE
DSL1	DSL1	orf19.2370	27	F	6	CR_06940W_A	Protein similar to S. cerevisiae Dsl1p, which is a member of the t-SNARE complex of the endoplasmic reticulum	FALSE	FALSE	122	0.0901639	FALSE
DST1	DST1	orf19.4537	30	D	6	C1_01860W_A	Ortholog(s) have RNA polymerase II core binding, RNA polymerase II regulatory region DNA binding, transcription factor activity, core RNA polymerase II recruiting activity	FALSE	FALSE	104	0.0576923	FALSE
DTD2	DTD2	orf19.297	3	E	11	C3_03010C_A	Ortholog(s) have D-leucyl-tRNA(Leu) deacylase activity, D-tyrosyl-tRNA(Tyr) deacylase activity, role in D-leucine catabolic process, D-tyrosine catabolic process, tRNA metabolic process and cytosol, nucleus localization	FALSE	FALSE	110.5	0.0542986	FALSE
DUG3	DUG3	orf19.5159	24	F	12	C7_03020C_A	Putative glutamine amidotransferase (GATase II); role in glutathione catabolism;	FALSE	FALSE	144.5	0.0242215	FALSE
DUN1	DUN1	orf19.4002	34	B	7	C5_05100C_A	Protein similar to S. cerevisiae Dun1p, which is a serine-threonine protein kise involved in D damage cell-cycle checkpoint; induced under Cdc5p depletion	FALSE	FALSE	69	0.101449	FALSE
DUR31	DUR31	orf19.781	21	E	6	C1_04650W_A	High affinity spermidine transporter; expression is induced by urea; fungal-specific (no human or murine homolog); not required for virulence in a mouse intravenous model	FALSE	FALSE	135	0.0666667	FALSE
DUR35	DUR35	orf19.5915	4	B	4	C3_04570C_A	Putative urea transporter	FALSE	FALSE	151	0.0298013	FALSE
DUR4	DUR4	orf19.5677	18	A	2	C4_00480W_A	Putative urea permease; fungal-specific (no human or murine homolog); possibly an essential gene, disruptants not obtained by UAU1 method	FALSE	FALSE	148.5	0.00673401	FALSE
DUT1	DUT1	orf19.3322	15	H	4	C1_01330C_A	dUTP pyrophosphatase; cell-cycle regulated if expressed in S. cerevisiae; upstream MluI and SCB elements; 17-beta-estradiol, ethynyl estradiol, macrophage induced; decreased in stationary phase yeast; rat catheter, Spider biofilm repressed	FALSE	FALSE	156	0	FALSE
DYN1	DYN1	orf19.5999	33	F	3	C3_05210C_A	Dynein heavy chain; motor protein that moves to microtubule minus end; required for yeast cell separation, spindle positioning, nuclear migration, hyphal growth; regulated by Mig1, Hap43; flow model and rat catheter biofilm repressed	FALSE	FALSE	120.5	0.0373444	FALSE
EAF3	EAF3	orf19.2660	5	H	7	C2_08280W_A	Subunit of the NuA4 histone acetyltransferase complex; rat catheter and Spider biofilm induced	FALSE	FALSE	150	0.04	FALSE
EAF7	EAF7	orf19.497	31	E	10	CR_04130C_A	Subunit of the NuA4 histone acetyltransferase complex	FALSE	FALSE	158	0.00632911	FALSE
EBP1	EBP1	orf19.125	19	C	6	C6_01180C_A	NADPH oxidoreductase; interacts with phenolic substrates (17beta-estradiol); possible role in estrogen response; induced by oxidative, weak acid stress, NO, benomyl, GlcNAc; Cap1, Mnl1 induced; Hap43-repressed; rat catheter biofilm induced	FALSE	FALSE	152	0.00657895	FALSE
EBP7	EBP7	orf19.5816	19	A	4	C2_02880C_A	Putative NADPH oxidoreductase; mutation confers hypersensitivity to toxic ergosterol analog; oxidative stress-induced via Cap1p	FALSE	FALSE	163.5	0.0152905	FALSE
ECM1	ECM1	orf19.5299	32	D	4	C4_04100C_A	Putative pre-ribosomal factor; decreased mRNA abundance observed in cyr1 homozygous mutant hyphae; induced by heavy metal (cadmium) stress; Hog1p regulated	FALSE	FALSE	120	0.0416667	FALSE
ECM14	ECM14	orf19.299	17	B	10	C3_03030C_A	Ortholog(s) have endoplasmic reticulum, fungal-type vacuole localization	FALSE	FALSE	149.5	0.0133779	FALSE
ECM15	ECM15	orf19.7436.1	32	D	5	C3_06480C_A	Protein of unknown function; predicted role in cell wall organization; Hap43-repressed; caspofungin repressed; Spider biofilm induced; rat catheter biofilm repressed	FALSE	FALSE	100.5	0.0547264	FALSE
ECM21	ECM21	orf19.4887	5	B	2	C1_10180C_A	Predicted regulator of endcytosis of plasma membrane proteins; fluconazole induced, alkaline induced by Rim101; repressed by caspofungin and in azole-resistant strain overexpressing MDR1; flow model, rat catheter and Spider biofilm induced	FALSE	FALSE	163.5	0.0214067	FALSE
ECM25	ECM25	orf19.4958	5	D	5	C1_13310W_A	Non-essential protein involved in cell morphogenesis	FALSE	FALSE	141	0.070922	FALSE
ECM33	ECM33	orf19.3010.1	34	D	11	C1_03190C_A	GPI-anchored cell wall protein; mutants show cell-wall defects and reduced adhesion, host cell damage, and endocytosis; mutant infection is immunoprotective in murine model; flucozole-induced; caspofungin repressed	FALSE	FALSE	143.5	0.0348432	FALSE
ECM331	ECM331	orf19.4255	3	F	10	C5_02460C_A	GPI-anchored protein; mainly at plasma membrane, also at cell wall; Hap43, caspofungin-induced; Plc1-regulated; Hog1, Rim101-repressed; colony morphology-related regulated by Ssn6; induced by ketoconazole and hypoxia	FALSE	FALSE	130	0.05	FALSE
ECM38	ECM38	orf19.1325	21	H	11	C4_03540C_A	Putative gamma-glutamyltransferase; alkaline upregulated; Spider biofilm induced; possibly an essential gene, disruptants not obtained by UAU1 method	FALSE	FALSE	141	0.0212766	FALSE
ECM39	ECM39	orf19.5164	24	C	10	C7_02970W_A	Putative mannosyltransferase similar to S. cerevisiae Ecm39p, which has a role in Calcofluor white resistance; predicted Kex2p substrate; has HKEXRF motif	FALSE	FALSE	114.5	0.0436681	FALSE
ECM5	ECM5	orf19.2476	29	G	8	C1_05750C_A	Ortholog(s) have histone demethylase activity (H3-trimethyl-K4 specific) activity	FALSE	FALSE	161	0.00931677	FALSE
ECM7	ECM7	orf19.5643	33	E	2	C4_00180W_A	Protein involved in control of calcium homeostasis and oxidative stress response; mutants show defects in hyphal growth	FALSE	FALSE	117.5	0.012766	FALSE
ECM9	ECM9	orf19.5412	26	E	12	C3_00510W_A	Ortholog of S. cerevisiae : ECM9, C. glabrata CBS138 : CAGL0L02255g, C. dubliniensis CD36 : Cd36_80470, C. parapsilosis CDC317 : CPAR2_503390 and Candida tenuis NRRL Y-1498 : CANTEDRAFT_133107	FALSE	FALSE	139.5	0.0179211	FALSE
EDC3	EDC3	orf19.6858	16	C	2	C4_05190C_A	Ortholog(s) have role in cytoplasmic mRNA processing body assembly, deadenylation-independent decapping of nuclear-transcribed mRNA and cytoplasmic mRNA processing body localization	FALSE	FALSE	173.5	0.00864553	FALSE
EFB1	EFB1	orf19.3838	34	H	3	C4_04480C_A	Translation elongation factor EF-1 beta; repressed by human whole blood or PMNs; macrophage/pseudohyphal-induced; antigenic in mouse; farnesol-downregulated; snoR snR18 is encoded within the EFB1 intron; Spider biofilm repressed	TRUE	FALSE	57.5	0.556522	FALSE
EFH1	EFH1	orf19.5498	12	F	12	C2_06340W_A	APSES transcription factor; homodimer; minor role in transcriptional regulation vs Efg1; regulates filamentous growth, phenotypic switch; EFG1 and EFH1 genetically interact; expression interferes with mouse intestinal tract colonization	FALSE	FALSE	155.5	0.00643087	FALSE
EFT1	EFT1	orf19.5788	26	E	1	C2_03100W_A	Elongation Factor 2 (eEF2); GTPase; essential; highly expressed; target of sordarin antifungals; antigenic in human/mouse; lacks site for regulatory phosphorylation by eEF2 kinase; GCN-regulated; higher protein amount in stationary phase	FALSE	FALSE	9	0.944444	FALSE
EGD1	EGD1	orf19.1154	22	B	10	C1_11650W_A	Putative GAL4 DNA-binding enhancer protein; soluble protein in hyphae; biofilm induced; macrophage/pseudohyphal-induced; equal level of protein in exponential and stationary growth phase yeast cultures; Spider biofilm repressed	FALSE	FALSE	86	0.0988372	FALSE
EGD2	EGD2	orf19.5858	16	B	3	C3_04140C_A	Nascent polypeptide associated complex protein alpha subunit; soluble protein in hyphae; macrophage/pseudohyphal-induced; protein level decrease in stationary phase cultures; GlcNAc-induced protein; Spider biofilm repressed	FALSE	FALSE	172	0.0116279	FALSE
EHT1	EHT1	orf19.3040	32	F	7	C1_03390W_A	Putative acyl-coenzymeA:ethanol O-acyltransferase; regulated by Sef1, Sfu1, and Hap43; induced by alpha pheromone in SpiderM medium; Spider biofilm induced; promoter bound by Ndt80	FALSE	FALSE	100.5	0.0447761	FALSE
EIF4E	EIF4E	orf19.7626	11	F	6	CR_10490W_A	Translation initiation factor eIF4E; genes encoding ribosomal subunits, translation factors, tRNA synthetases downregulated by phagocytosis by macrophage; alternatively spliced intron in 5' UTR; protein levels decrease in stationary phase	FALSE	FALSE	98	0.265306	FALSE
ELA1	ELA1	orf19.1028	29	D	12	C1_03810C_A	Elongin A; F-box protein; ubiquitin-protein ligase; role in protein ubiquitination and ubiquitin-dependent protein catabolism; rat catheter biofilm induced	FALSE	FALSE	172	0	FALSE
ELF1	ELF1	orf19.7332	7	B	12	CR_09370W_A	Putative mRNA export protein; Walker A and B (ATP/GTP binding) motifs; required for wild-type morphology, growth; expressed in hyphal, pseudohyphal, and yeast form; Hap43-induced; Spider and flow model biofilm induced	FALSE	FALSE	146	0	FALSE
ELF1	ELF1	orf19.6623	31	F	2	CR_05910W_A	Ortholog(s) have RNA polymerase II core binding activity, role in chromatin-mediated maintenance of transcription, transcription elongation from RNA polymerase II promoter and transcription elongation factor complex localization	FALSE	FALSE	135	0.0259259	FALSE
ELM1	ELM1	orf19.5376	28	D	6	C3_00790W_A	Ortholog of S. cerevisiae Elm1; a serine/threonine protein kinase that regulates cellular morphogenesis, septin behavior, and cytokinesis in S. cerevisiae; possibly an essential gene, disruptants not obtained by UAU1 method	FALSE	FALSE	155	0.0419355	FALSE
ELP2	ELP2	orf19.2711	31	B	10	C4_02850W_A	Similar to S. cerevisiae Elp2, an Elongator complex subunit required for modification of wobble nucleosides in tRNA; repressed in core stress response	FALSE	FALSE	133	0.0601504	FALSE
ELP3	ELP3	orf19.7387	31	B	4	C3_06060W_A	Predicted histone acetyltransferase; role in regulation of transcription, tRNA wobble uridine modification; Spider biofilm induced	FALSE	FALSE	95	0.136842	FALSE
EMC29	EMC29	orf19.6772	19	E	8	C3_07260C_A	Putative scaffold protein; assists in association of the proteasome core particle with the regulatory particle; ortholog of S. cerevisiae Ecm29; transposon mutation affects filamentous growth; flow model biofilm repressed	FALSE	FALSE	147.5	0	FALSE
ENA2	ENA2	orf19.6070	17	D	4	C1_00390W_A	Putative sodium transporter; induced by ciclopirox olamine; alkaline induced by Rim101; repressed by high-level peroxide stress; induced in oral candidiasis clinical isolates; possibly essential gene; rat catheter and Spider biofilm induced	FALSE	FALSE	165	0.00909091	FALSE
ENG1	ENG1	orf19.3066	13	F	11	C1_03680W_A	Endo-1,3-beta-glucanase; ortholog of S. cerevisiae Dse4 needed for cell separation; caspofungin, fluconazole repressed; repressed by alpha pheromone in SpiderM medium; flow model biofilm induced; rat catheter biofilm repressed	FALSE	FALSE	127.5	0.0117647	FALSE
ENO1	ENO1	orf19.395	21	D	11	C1_08500C_A	Enolase; glycolysis and gluconeogenesis; major cell-surface antigen; binds host plasmin/plasminogen; immunoprotective; Hap43, phagocytosis induced; farnesol-repressed; flow model biofilm induced; Spider biofilm repressed; may be essential	FALSE	FALSE	12.5	0.8	FALSE
ENP1	ENP1	orf19.5507	1	A	1	C7_03700C_A	Protein required for pre-rRNA processing and 40S ribosomal subunit synthesis; associated with U3 and U14 snoRNAs; transposon mutation affects filamentous growth; repressed by prostaglandins; Spider biofilm induced	FALSE	FALSE	166	0.0120482	FALSE
ENV7	ENV7	orf19.7164	28	E	2	C7_04110W_A	Membrane-associated protein kinase localized in trans-Golgi network; interacts with Arl1p and Sys3p	FALSE	FALSE	148.5	0.020202	FALSE
EOS1	EOS1	orf19.6416	27	H	8	CR_08470W_A	Protein involved in N-glycosylation; Spider biofilm induced; rat catheter biofilm repressed	FALSE	FALSE	131.5	0.422053	FALSE
EPL1	EPL1	orf19.7529	2	C	11	CR_00100C_A	Subunit of the NuA4 histone acetyltransferase complex	FALSE	FALSE	48	0.34375	FALSE
ERB1	ERB1	orf19.1047	23	D	8	C1_04130W_A	Protein with a predicted role in ribosomal large subunit biogenesis; mutation confers hypersensitivity to 5-fluorocytosine (5-FC), 5-fluorouracil (5-FU), and tubercidin (7-deazaadenosine); hyphal, macrophage repressed	TRUE	FALSE	8.5	1	FALSE
ERC1	ERC1	orf19.6691	32	H	6	C7_03590C_A	Putative ember of the multi-drug and toxin extrusion (MATE) family of the multidrug/oligosaccharidyl-lipid/polysaccharide exporter superfamily; Spider biofilm induced	FALSE	FALSE	141.5	0.0176678	FALSE
ERF1	ERF1	orf19.3541	7	H	9	C2_05100C_A	Putative translation release factor 1, which interacts with stop codons and promotes release of nascent peptides from ribosomes; Hap43p-induced gene	FALSE	FALSE	102	0.264706	FALSE
ERG1	ERG1	orf19.406	4	F	10	C1_08590C_A	Squalene epoxidase, epoxidation of squalene to 2,3(S)-oxidosqualene; ergosterol biosynthesis; allylamine antifungal drug target; NADH reducing cofactor but S. cerevisiae Erg1 uses NADPH; flow model biofilm induced; Spider biofilm repressed	TRUE	FALSE	68.5	0.839416	TRUE
ERG10	ERG10	orf19.1591	1	F	10	C2_04310W_A	Acetyl-CoA acetyltransferase; role in ergosterol biosynthesis; soluble in hyphae; changes in protein abundance associated with azole resistance; fluconazole or ketoconazole induced; macrophage-downregulated protein; GlcNAc-induced protein	TRUE	FALSE	51.5	0.708738	TRUE
ERG11	ERG11	orf19.922	10	A	8	C5_00660C_A	Lanosterol 14-alpha-demethylase; cytochrome P450 family; role in ergosterol biosynthesis; target of azole antifungals; may contribute to drug resistance; azole or flow model biofilm induced; drug treated biofilm induced; hypoxia regulated	FALSE	FALSE	14.5	0.758621	FALSE
ERG12	ERG12	orf19.4809	4	F	5	C1_09460W_A	Ortholog(s) have mevalonate kinase activity and role in ergosterol biosynthetic process, farnesyl diphosphate biosynthetic process, mevalonate pathway, isopentenyl diphosphate biosynthetic process, mevalonate pathway	FALSE	FALSE	8.5	0.823529	FALSE
ERG13	ERG13	orf19.7312	11	F	3	CR_09160C_A	3-hydroxy-3-methylglutaryl coenzyme A synthase; ergosterol biosynthesis; sumoylation target; Tn mutation affects filamentation; amphotericin B, caspofungin repressed; exponential, stationary growth phase expressed; Spider biofilm repressed	FALSE	TRUE	5	1	FALSE
ERG2	ERG2	orf19.6026	1	B	5	C1_00800C_A	C-8 sterol isomerase; enzyme of ergosterol biosynthesis; converts fecosterol to episterol; mutant is hypersensitive to multiple drugs; ketoconazole-induced; flow model and Spider biofilm repressed	FALSE	FALSE	118	0.275424	FALSE
ERG20	ERG20	orf19.4491	2	H	5	C2_04580W_A	Putative farnesyl pyrophosphate synthetase involved in isoprenoid and sterol biosynthesis, based on similarity to S. cerevisiae Erg20p; likely to be essential for growth, based on an insertional mutagenesis strategy	TRUE	FALSE	91	0.972527	TRUE
ERG24	ERG24	orf19.1598	2	C	4	C2_09400C_A	C-14 sterol reductase, has a role in ergosterol biosynthesis; mutation confers increased sensitivity to dyclonine; rat catheter and Spider biofilm repressed	TRUE	FALSE	36.5	0.986301	TRUE
ERG251	ERG251	orf19.4631	14	C	11	C4_01530C_A	C-4 sterol methyl oxidase; role in ergosterol biosynthesis; Hap43-induced; ketoconazole-induced; amphotericin B, caspofungin repressed; possibly essential gene, disruptants not obtained by UAU1 method; Spider biofilm repressed	FALSE	FALSE	90.5	0.0110497	FALSE
ERG26	ERG26	orf19.2909	16	E	9	C4_06270C_A	C-3 sterol dehydrogenase, catalyzes the 2nd of 3 steps required to remove 2 C-4 methyl groups from an intermediate in ergosterol biosynthesis; amphotericin B, caspofungin repressed; Spider biofilm repressed	FALSE	FALSE	176.5	0.0226629	FALSE
ERG26	ERG26	orf19.2909	33	A	10	C4_06270C_A	C-3 sterol dehydrogenase, catalyzes the 2nd of 3 steps required to remove 2 C-4 methyl groups from an intermediate in ergosterol biosynthesis; amphotericin B, caspofungin repressed; Spider biofilm repressed	TRUE	FALSE	109	0.853211	TRUE
ERG27	ERG27	orf19.3240	23	H	5	CR_01140C_A	3-Keto sterol reductase of ergosterol biosynthesis; acts in C-4 sterol demethylation with Erg25p and Erg26p; possible drug target, essential for viability; functional homolog of S. cerevisiae Erg27p	FALSE	FALSE	146	0.219178	FALSE
ERG3	ERG3	orf19.767	1	B	6	C1_04770C_A	C-5 sterol desaturase; introduces C-5(6) double bond into episterol; some clinical isolates show increased azole resistance and defects in hyphal growth and virulence; Efg1p-repressed; fluconazole-induced	FALSE	FALSE	137	0.0474453	FALSE
ERG4	ERG4	orf19.5379	1	G	7	C3_00760W_A	Protein similar to sterol C-24 reductase; shows Mob2p-dependent hyphal regulation; fluconazole-induced; caspofungin repressed; rat catheter biofilm repressed	FALSE	FALSE	145.5	0.00343643	FALSE
ERG5	ERG5	orf19.5178	2	B	10	C7_02840C_A	Putative C-22 sterol desaturase; fungal C-22 sterol desaturases are cytochrome P450 enzymes of ergosterol biosynthesis, catalyze formation of the C-22(23) double bond in the sterol side chain; transposon mutation affects filamentous growth	FALSE	FALSE	162.5	0.0369231	FALSE
ERG6	ERG6	orf19.1631	1	H	4	C3_02150C_A	Delta(24)-sterol C-methyltransferase, converts zymosterol to fecosterol, ergosterol biosynthesis; mutation confers nystatin resistance; Hap43, GlcNAc-, fluconazole-induced; upregulated in azole-resistant strain; Spider biofilm repressed	TRUE	FALSE	47	0.861702	TRUE
ERG7	ERG7	orf19.1570	10	F	5	C2_02460W_A	2,3-epoxysqualene-lanosterol cyclase (lanosterol synthase), conversion of 2,3-oxidosqualene to lanosterol in sterol biosynthesis; fluconazole-induced; possibly essential, disruptants not obtained by UAU1 method; rat catheter biofilm induced	TRUE	FALSE	106	0.849057	TRUE
ERG8	ERG8	orf19.4606	15	F	11	C4_01870C_A	Putative phosphomevalonate kinase; enzyme of the mevalonate pathway of isoprenoid biosynthesis; transcript regulated by Nrg1; possible drug target; not conserved in H. sapiens	TRUE	FALSE	72.5	0.972414	TRUE
ERO1	ERO1	orf19.4871	15	H	1	C1_10040W_A	Ortholog of S. cerevisiae Ero1; role in formation of disulfide bonds in the endoplasmic reticulum; fluconazole-induced; induced by Mnl1 under weak acid stress; Spider biofilm induced	TRUE	FALSE	169	0.704142	TRUE
ERV1	ERV1	orf19.2863.1	14	C	7	CR_03010C_A	Predicted component of the mitochondrial intermembrane space (IMS), involved in protein import into mitochondrial intermembrane space	FALSE	FALSE	135	0.0333333	FALSE
ERV46	ERV46	orf19.586	2	D	4	C5_00830C_A	Putative ER-derived vesicle protein; COPII-coated vesicle complex subunit; transcript induced by filamentous growth; Spider biofilm repressed	FALSE	FALSE	107	0.121495	FALSE
ESA1	ESA1	orf19.5416	16	E	2	C3_00490W_A	Subunit of the NuA4 histone acetyltransferase complex; member of MYST family; Spider biofilm induced	FALSE	FALSE	91.5	0.355191	FALSE
ESC1	ESC1	orf19.2850	31	E	9	CR_02930W_A	Protein of unknown function; induced by nitric oxide independent of Yhb1p	FALSE	FALSE	143	0.0104895	FALSE
ESC2	ESC2	orf19.2326	27	C	4	C1_10910C_A	Ortholog(s) have role in chromatin silencing at silent mating-type cassette, double-strand break repair via homologous recombination, intra-S DNA damage checkpoint and mitotic sister chromatid cohesion, more	FALSE	FALSE	160.5	0.0124611	FALSE
ESC4	ESC4	orf19.1445	13	E	4	C2_01400C_A	Protein similar to S. cerevisiae Esc4; a protein that represses transposition; transposon mutation affects filamentation; rat catheter biofilm repressed	FALSE	FALSE	132	0.0189394	FALSE
ESP1	ESP1	orf19.3356	22	H	10	C1_01670C_A	Putative caspase-like cysteine protease; mutation confers increased sensitivity to nocodazole; periodic mRNA expression, peak at cell-cycle S/G2 phase; mRNA binds She3	FALSE	FALSE	132.5	0.0641509	FALSE
ESS1	ESS1	orf19.5196	10	E	2	C1_04410C_A	Prolyl isomerase (parvulin class); essential; involved in yeast-hyphal switching, Cph1p pathway; has inflexible linker between WW and isomerase domains, unlike human homolog; functional homolog of S. cerevisiae Ess1p	FALSE	FALSE	198	0.0707071	FALSE
ETR1	ETR1	orf19.5450	32	E	7	C3_00200C_A	Putative 2-enoyl thioester reductase; protein present in exponential and stationary growth phase yeast cultures; rat catheter biofilm repressed	TRUE	FALSE	43.5	0.758621	TRUE
EXG2	EXG2	orf19.2952	24	A	11	C1_02630C_A	GPI-anchored cell wall protein, similar to S. cerevisiae exo-1,3-beta-glucosidase Exg2p; predicted Kex2p substrate; induced during cell wall regeneration; possibly an essential gene, disruptants not obtained by UAU1 method; Hap43p-repressed	FALSE	FALSE	137	0.0218978	FALSE
EXM2	EXM2	orf19.3116	15	G	8	C4_06930C_A	Putative U1 snRNP complex compotent; decreased transcription is observed upon fluphenazine treatment	TRUE	FALSE	46.5	0.860215	TRUE
EXO5	EXO5	orf19.4392	32	F	5	CR_03490W_A	Putative mitochondrial exonuclease; alpha-factor induced	FALSE	FALSE	65	0.276923	FALSE
EXO70	EXO70	orf19.6512	11	H	10	C7_02050C_A	Predicted subunit of the exocyst complex, involved in exocytosis; localizes to a crescent on the surface of the hyphal tip	FALSE	FALSE	145	0.00689655	FALSE
EXO84	EXO84	orf19.135	15	H	3	C6_01280W_A	Predicted subunit of the exocyst complex, involved in exocytosis; localizes to a crescent on the surface of the hyphal tip	FALSE	FALSE	159.5	0.00626959	FALSE
FAA2-3	FAA2-3	orf19.7156	17	A	1	C7_04180W_A	Predicted acyl CoA synthetase	FALSE	FALSE	139.5	0	FALSE
FAD2	FAD2	orf19.118	7	B	5	C6_01110W_A	Delta-12 fatty acid desaturase, involved in production of linoleic acid, which is a major component of membranes	FALSE	FALSE	158	0	FALSE
FAD3	FAD3	orf19.4933	22	D	6	C1_13070C_A	Omega-3 fatty acid desaturase; production of alpha-linolenic acid, a major component of membranes; caspofungin induced; Plc1-regulated; colony morphology-related gene regulation by Ssn6; Spider biofilm induced, flow model biofilm repressed	FALSE	FALSE	119.5	0.0585774	FALSE
FAL1	FAL1	orf19.2488	14	H	7	C1_05640C_A	eIF4A subfamily of DEAD-box ATP-dependent RNA helicases; predicted nucleolar protein required for maturation of 18S rRNA; Spider biofilm induced	FALSE	FALSE	158	0.0379747	FALSE
FAR1	FAR1	orf19.7105	4	D	1	C7_00180W_A	Protein involved in regulation of pheromone-mediated mating; repressed by A1p and Alpha2p in white-phase cells; null mutant shows no pheromone response in opaque cells; overexpression causes enhanced pheromone response and cell cycle arrest	FALSE	FALSE	140.5	0.0177936	FALSE
FAS1	FAS1	orf19.979	19	A	2	C5_00190C_A	Beta subunit of fatty-acid synthase; multifunctional enzyme; Hap43, fluconazole-induced; amphotericin B, caspofungin repressed; macrophage/pseudohyphal-induced; flow model and Spider biofilm repressed	FALSE	TRUE	64	0.0078125	FALSE
FAS2	FAS2	orf19.5949	4	F	12	C3_04830C_A	Alpha subunit of fatty-acid synthase; required for virulence in mouse systemic infection and rat oropharyngeal infection models; regulated by Efg1; fluconazole-induced; amphotericin B repressed; flow model and Spider biofilm repressed	FALSE	TRUE	6	1	FALSE
FAV3	FAV3	orf19.1914	34	D	1	C2_00080C_A	Putative alpha-1,6-manse; induced by mating factor in MTLa/MTLa opaque cells	FALSE	FALSE	128.5	0.0350195	FALSE
FBA1	FBA1	orf19.4618	4	G	6	C4_01750C_A	Fructose-bisphosphate aldolase; glycolytic enzyme; antigenic in murine/human infection; regulated by yeast-hypha switch; induced by Efg1, Gcn4, Hog1, fluconazole; phagocytosis-repressed; flow model biofilm induced; Spider biofilm repressed	TRUE	FALSE	17	0.941176	FALSE
FBA1	FBA1	orf19.4618	15	B	5	C4_01750C_A	Fructose-bisphosphate aldolase; glycolytic enzyme; antigenic in murine/human infection; regulated by yeast-hypha switch; induced by Efg1, Gcn4, Hog1, fluconazole; phagocytosis-repressed; flow model biofilm induced; Spider biofilm repressed	TRUE	FALSE	14	0.928571	FALSE
FBP1	FBP1	orf19.6178	17	F	7	C3_07830W_A	Fructose-1,6-bisphosphatase; key gluconeogenesis enzyme; regulated by Efg1, Ssn6; induced by phagocytosis; effects switch from glycolysis to gluconeogenesis in macrophage; rat flow model biofilm induced; overlaps orf19.6179	FALSE	FALSE	169	0.0236686	FALSE
FCA1	FCA1	orf19.4195.1	16	C	4	C6_00620W_A	Cytosine deaminase; enzyme of pyrimidine salvage; functional homolog of S. cerevisiae Fcy1p; mutation is associated with resistance to flucytosine (5-FC) in a clinical isolate; hyphal downregulated; gene has intron	FALSE	FALSE	169	0.00887574	FALSE
FCY2	FCY2	orf19.333	14	E	8	C3_03360W_A	Purine-cytosine permease of pyrimidine salvage; mutation associated with resistance to flucytosine in clinical isolates; transposon mutation affects filamentation; farnesol-upregulated in biofilm	FALSE	FALSE	118	0.029661	FALSE
FCY21	FCY21	orf19.1357	14	F	2	C2_09950W_A	High affinity, high capacity, hypoxanthine-adenine-guanine-cytosine/H+ symporter; similar to S. cerevisiae Fcy2; mutation confers resistance to 5-fluorocytosine (5-FC); flow model biofilm induced	FALSE	FALSE	135.5	0.0110701	FALSE
FCY23	FCY23	orf19.1832	20	D	9	C1_10610W_A	Putative transporter; Gcn4p-regulated; more similar to S. cerevisiae Tpn1p, which is a vitamin B6 transporter, than to purine-cytosine permeases	FALSE	FALSE	154.5	0.00970874	FALSE
FCY24	FCY24	orf19.7331	25	C	3	CR_09360W_A	Putative transporter; more similar to S. cerevisiae Tpn1, which is a vitamin B6 transporter, than to purine-cytosine permeases; transcription is regulated by Nrg1; Spider biofilm induced	FALSE	FALSE	143.5	0.010453	FALSE
FEN12	FEN12	orf19.908	6	G	10	C2_03230C_A	Putative protein with a predicted role in the elongation of fatty acids; amphotericin B, caspofungin repressed	FALSE	FALSE	134	0.00746269	FALSE
FESUR1	FESUR1	orf19.6794	22	A	5	C3_07060W_A	Putative ubiquinone reductase; transcriptionally induced by interaction with macrophage; alkaline downregulated; repressed by nitric oxide; clade-associated gene expression; Hap43p-repressed gene	FALSE	FALSE	134	0.0708955	FALSE
FET3	FET3	orf19.4211	19	B	1	C6_00480C_A	Multicopper oxidase; for growth in low iron, prostaglandin E2 synthesis; ketoconazole/caspofungin/amphotericin B repressed; Sef1/Sfu1/Hap43 regulated; reports differ if functional homolog of ScFet3; rat catheter and Spider biofilm induced	FALSE	FALSE	144.5	0.017301	FALSE
FET31	FET31	orf19.4213	13	H	6	C6_00460C_A	Putative iron transport multicopper oxidase precursor; flucytosine induced; caspofungin repressed	FALSE	FALSE	134.5	0.0148699	FALSE
FET33	FET33	orf19.943	14	E	12	C5_00460C_A	Putative multicopper ferro-O2-oxidoreductase; repressed in core caspofungin response; fails to complement S. cerevisiae fet3 iron-related phenotypes; rat catheter and Spider biofilm induced	FALSE	FALSE	160.5	0	FALSE
FGR16	FGR16	orf19.2303	5	F	2	C1_11130W_A	Protein lacking an ortholog in S. cerevisiae; transposon mutation affects filamentous growth; fluconazole-downregulated	FALSE	FALSE	135.5	0.276753	FALSE
FGR17	FGR17	orf19.5729	23	D	4	C6_03610W_A	Putative DNA-binding transcription factor; has zinc cluster DNA-binding motif; lacks an ortholog in S. cerevisiae; transposon mutation affects filamentous growth; Hap43p-repressed gene	FALSE	FALSE	165	0.0575758	FALSE
FGR2	FGR2	orf19.7071	23	B	2	C7_00480W_A	Protein similar to phosphate transporters; transposon mutation affects filamentous growth; expression is regulated upon white-opaque switching	FALSE	FALSE	160	0.046875	FALSE
FGR22	FGR22	orf19.1586	21	D	2	C2_02600C_A	Putative phosphatidylinositol-specific phospholipase C (PI-PLC); predicted type 2 membrane protein; no S. cerevisiae ortholog; role in, and regulated by, filamentation, Hap43p; almost identical to orf19.5797	FALSE	FALSE	128	0.03125	FALSE
FGR27	FGR27	orf19.6680	24	G	12	C5_03680W_A	Zn(II)2Cys6 transcription factor; transposon mutation affects filamentous growth; required for yeast cell adherence to silicone substrate; Spider biofilm induced	FALSE	FALSE	166.5	0.00600601	FALSE
FHL1	FHL1	orf19.2236	26	E	3	C2_06830C_A	Fork-head transcription factor; forms a heterodimer with Ifh1 that is tethered to promoters by Tbf1; positively regulates rRNA and ribosomal protein gene transcription	FALSE	FALSE	64	0.453125	FALSE
FKH1	FKH1	orf19.5389	29	G	9	C3_00670C_A	Forkhead transcription factor; morphogenesis regulator; required for wild-type hyphal transcription, cell separation, and for virulence in cell culture; mutant lacks true hyphae, is constitutively pseudohyphal; upregulated in RHE model	TRUE	FALSE	45.5	0.934066	TRUE
FLC1	FLC1	orf19.2501	5	A	4	C3_00980W_A	Protein involved in heme uptake; putative FAD transporter, similar to S. cerevisiae Flc1; regulated by iron; macrophage-induced; mutant defective in filamentous growth; Spider biofilm induced	FALSE	FALSE	141	0.0283688	FALSE
FLC2	FLC2	orf19.785	18	E	1	CR_07100W_A	Protein involved in heme uptake; putative FAD transporter, similar to S. cerevisiae Flc2p	FALSE	FALSE	139.5	0.0107527	FALSE
FLC3	FLC3	orf19.2198	20	C	9	C2_07830W_A	Protein involved in heme uptake; putative FAD transporter, similar to S. cerevisiae Flc3p	FALSE	FALSE	137.5	0.0145455	FALSE
FLO1	FLO1	orf19.5742	29	B	12	C6_03710W_A	ALS family cell-surface glycoprotein; expressed during infection of human epithelial cells; confers laminin adhesion to S. cerevisiae; highly variable; putative GPI-anchor; Hap43-repressed	FALSE	FALSE	160.5	0.00311526	FALSE
FLO8	FLO8	orf19.1093	30	E	12	C6_04350C_A	Transcription factor; required for hyphal formation and CO2 induced white-opaque switching; regulates hyphal gene expression; required for virulence in mouse systemic infection; binds Efg1p; binds Mss11p via LisH motif; has LUFS domain	TRUE	FALSE	167.5	0.761194	TRUE
[truncated: 1,459 more rows]

## Sheet: B
B) Hits identified by manual and computational annotation of GRACE strain filamentation phenotype in response to tissue culture conditions and their associated parameters.
[truncated: 313 more rows]

[truncated: 2 more sheets: Summary, Workspace]
